# Supplementary material for: Modelling kidney cystogenesis using human kidney tubuloid cultures
Source: BMC Mol Cell Biol. 2026 May 11;27:26. doi: 10.1186/s12860-026-00591-x (PMC13162504; doi:10.1186/s12860-026-00591-x)
Supplement: Supplementary file 6 — Supplementary Material 6 [file 12860_2026_591_MOESM6_ESM.xlsx]

## Sheet: Tabelle1
	Suspension						Domes
	Passage 1			Passage 4			Passage 1			Passage 4
Donor	A	B	C	A	B	C	A	B	C	A	B	C
count pos	209	49	599	5	69	13	97	666	791	616	364	137
count neg	128	110	165	33	43	2	49	324	38	430	244	195
sum	337	159	764	38	112	15	146	990	829	1046	608	332
freq pos	0.620178	0.308176	0.784031	0.131579	0.616071	0.866667	0.664384	0.672727	0.954162	0.58891	0.598684	0.412651
freq neg	0.379822	0.691824	0.215969	0.868421	0.383929	0.133333	0.335616	0.327273	0.0458384	0.41109	0.401316	0.587349
Mean pos			0.570795			0.538106			0.763757			0.533415
Mean neg			0.429205			0.461894			0.236243			0.466585
SD			0.19738			0.30512			0.134679			0.0854865
