# Supplementary material for: Modelling kidney cystogenesis using human kidney tubuloid cultures
Source: BMC Mol Cell Biol. 2026 May 11;27:26. doi: 10.1186/s12860-026-00591-x (PMC13162504; doi:10.1186/s12860-026-00591-x)
Supplement: Supplementary file 7 — Supplementary Material 7 [file 12860_2026_591_MOESM7_ESM.xlsx]

## Sheet: GO Biological Process Dome Aver
# background genes	# genes	category	chart color	description	FDR value	genes	network.SUID	nodes.SUID	p-value	PMID	term name	transferred FDR value	year
2040	52	GO Biological Process		Cell surface receptor signaling pathway	1.03e-09	SRMS|PLAT|CCL2|FZD10|HBEGF|LOX|IL1RL1|EGR1|EREG|IRAK2|SEMA7A|LTBP2|IL1A|IL1B|NGEF|SEMA3C|SEMA3A|FGF18|IGFBP1|UBASH3B|CXCL3|SHH|ADORA2B|ADRB2|FOS|CXCL8|F2|P2RY2|LAMA3|NOG|GFRA1|NRP2|CCN2|DAB1|RUNX2|CSF3R|DKK1|CDA|EDN1|KRT18|CXCL1|LAT2|IL6|TNF|CXCL2|FAM83A|PECAM1|LCK|FGF1|P2RY6|MILR1|IL31RA	1480	2511|1569|1668|2517|1755|1680|1776|1791|1758|1908|2454|2526|1632|1623|2514|2040|2055|2067|2388|2547|1698|2085|1920|2139|1686|1617|1656|2121|2238|2112|2367|2049|1650|2622|1998|2283|2274|1938|1599|2418|1719|2394|1572|1638|1704|2463|1932|1740|2076|2220|2412|2499	6.57e-14		GO:0007166	0.898716	0
1389	42	GO Biological Process		Regulation of multicellular organismal development	1.23e-09	SERPINE1|LOX|EGR2|TNFSF9|KLF2|ITPKA|SEMA7A|IL1A|IL1B|SEMA3C|SEMA3A|GATA6|FGF18|UBASH3B|SHH|ANGPTL4|JUNB|ADRB2|FOS|CXCL8|F2|EGR3|ZBED2|LAMA3|NOG|TGM2|CCN2|NKX6-2|DAB1|RUNX2|CSF3R|DKK1|ERRFI1|RGCC|EDN1|IL6|TNF|FOXA2|OSR2|HMGA2|MYC|FGF1	1480	1611|1680|1839|1875|1899|1953|2454|1632|1623|2040|2055|2043|2067|2547|2085|1869|1833|2139|1686|1617|1656|1827|2403|2238|2112|2478|1650|2268|2622|1998|2283|2274|2370|2520|1599|1572|1638|2061|2415|2346|1764|2076	1.57e-13		GO:2000026	0.891009	0
527	25	GO Biological Process		Vasculature development	1.09e-08	SERPINE1|CCL2|LOX|EGR1|EGR2|EREG|COL8A1|SEMA3C|GATA6|FGF18|SHH|ANGPTL4|JUNB|CXCL8|FOSL1|EGR3|NOG|PDE2A|NRP2|CCN2|ERRFI1|EDN1|ARHGAP22|PECAM1|FGF1	1480	1611|1668|1680|1791|1839|1758|2613|2040|2043|2067|2085|1869|1833|1617|1815|1827|2112|2481|2049|1650|2370|1599|2448|1932|2076	3.34e-12		GO:0001944	0.796257	0
1723	45	GO Biological Process		Tissue development	1.09e-08	HBEGF|LOX|DUSP1|EGR1|EGR2|EREG|KLF2|TMOD1|COL8A1|SEMA7A|IL1A|TNC|SEMA3C|SEMA3A|GATA6|FGF18|SHH|SCEL|JUNB|FOS|CST6|LAMA3|COL12A1|NOG|PDE2A|ATF3|NRP2|TGM2|CCN2|NKX6-2|RUNX2|DKK1|SPDEF|ERRFI1|CA9|EDN1|MATN3|OSR2|HMGA2|PECAM1|GREB1L|MYC|FGF1|COL17A1|IL31RA	1480	1755|1680|1785|1791|1839|1758|1899|1944|2613|2454|1632|2493|2040|2055|2043|2067|2085|2439|1833|1686|2364|2238|2433|2112|2481|1674|2049|2478|1650|2268|1998|2274|2607|2370|2508|1599|2586|2415|2346|1932|2571|1764|2076|2241|2499	2.51e-12		GO:0009888	0.796257	0
1505	42	GO Biological Process		Positive regulation of multicellular organismal process	1.09e-08	PLAT|SERPINE1|IL1RL1|EGR1|EGR2|EREG|TNFSF9|ITPKA|SEMA7A|VAMP7|IL1A|IL1B|GATA6|FGF18|SHH|ANGPTL4|ADORA2B|ADRB2|FOS|CXCL8|F2|P2RY2|EGR3|ZBED2|NOG|TGM2|CCN2|NKX6-2|NTSR1|RUNX2|DKK1|THBD|RGCC|EDN1|IL6|ADM5|TNF|FOXA2|OSR2|HMGA2|MYC|FGF1	1480	1569|1611|1776|1791|1839|1758|1875|1953|2454|2619|1632|1623|2043|2067|2085|1869|1920|2139|1686|1617|1656|2121|1827|2403|2112|2478|1650|2268|2472|1998|2274|1605|2520|1599|1572|2409|1638|2061|2415|2346|1764|2076	2.08e-12		GO:0051240	0.796257	0
2692	56	GO Biological Process		Response to organic substance	4.16e-08	PLAT|SERPINE1|CCL2|FZD10|LOX|IL1RL1|DUSP1|EGR1|EGR2|EREG|MT2A|FOSB|KLF2|IRAK2|NT5E|LTBP2|IL1A|IL1B|GATA6|FGF18|IGFBP1|CXCL3|ADRB2|FOS|CXCL8|FOSL1|P2RY2|EGR3|NOG|PDE2A|ATF3|GFRA1|NRP2|TGM2|F5|CCN2|NTSR1|RUNX2|CSF3R|DKK1|CDA|THBD|ERRFI1|CA9|EDN1|KRT18|CXCL1|IL6|TNF|FOXA2|CXCL2|NNMT|MYC|FGF1|P2RY6|IL31RA	1480	1569|1611|1668|2517|1680|1776|1785|1791|1839|1758|2427|1800|1899|1908|1917|2526|1632|1623|2043|2067|2388|1698|2139|1686|1617|1815|2121|1827|2112|2481|1674|2367|2049|2478|2205|1650|2472|1998|2283|2274|1938|1605|2370|2508|1599|2418|1719|1572|1638|2061|1704|2424|1764|2076|2220|2499	1.86e-11		GO:0010033	0.738091	0
920	30	GO Biological Process		Regulation of anatomical structure morphogenesis	2.19e-07	SERPINE1|CCL2|ARAP3|KLF2|ITPKA|SEMA7A|IL1A|IL1B|NGEF|SEMA3C|SEMA3A|GATA6|FGF18|FGD5|SHH|ANGPTL4|CXCL8|F2|NOG|SYNE3|DAB1|RUNX2|DKK1|RGCC|EDN1|IL6|TNF|FOXA2|HMGA2|FGF1	1480	1611|1668|2379|1899|1953|2454|1632|1623|2514|2040|2055|2043|2067|2406|2085|1869|1617|1656|2112|2397|2622|1998|2274|2520|1599|1572|1638|2061|2346|2076	1.53e-10		GO:0022603	0.665956	0
516	22	GO Biological Process		Chemotaxis	5.82e-07	CCL2|HBEGF|LOX|EGR2|SEMA7A|IL1B|SEMA3C|SEMA3A|CXCL3|SHH|CXCL8|FOSL1|EGR3|LAMA3|NOG|NRP2|CSF3R|EDN1|ADAMTSL1|CXCL1|IL6|CXCL2	1480	1668|1755|1680|1839|2454|1623|2040|2055|1698|2085|1617|1815|1827|2238|2112|2049|2283|1599|2610|1719|1572|1704	5.2e-10		GO:0006935	0.623508	0
804	27	GO Biological Process		Response to cytokine	7.65e-07	CCL2|LOX|IL1RL1|DUSP1|EGR1|EREG|MT2A|KLF2|IRAK2|IL1A|IL1B|CXCL3|FOS|CXCL8|FOSL1|PDE2A|GFRA1|NRP2|CSF3R|EDN1|KRT18|CXCL1|IL6|TNF|FOXA2|CXCL2|IL31RA	1480	1668|1680|1776|1785|1791|1758|2427|1899|1908|1632|1623|1698|1686|1617|1815|2481|2367|2049|2283|1599|2418|1719|1572|1638|2061|1704|2499	7.81e-10		GO:0034097	0.611634	0
2229	47	GO Biological Process		Anatomical structure morphogenesis	8.92e-07	SERPINE1|CCL2|HBEGF|LOX|DUSP1|EGR2|EREG|KLF2|TMOD1|COL8A1|SEMA7A|TNC|SEMA3C|SEMA3A|GATA6|FGF18|SHH|ANGPTL4|JUNB|TM4SF1|CXCL8|CST6|EGR3|LAMA3|COL12A1|NOG|NRP2|TGM2|CCN2|DAB1|RUNX2|DKK1|ERRFI1|CA9|EDN1|ADAMTSL1|KRT18|COL13A1|IL6|TNF|FOXA2|ARHGAP22|OSR2|HMGA2|GREB1L|MYC|FGF1	1480	1611|1668|1755|1680|1785|1839|1758|1899|1944|2613|2454|2493|2040|2055|2043|2067|2085|1869|1833|2604|1617|2364|1827|2238|2433|2112|2049|2478|1650|2622|1998|2274|2370|2508|1599|2610|2418|2376|1572|1638|2061|2448|2415|2346|2571|1764|2076	9.67e-10		GO:0009653	0.604964	0
1547	37	GO Biological Process		Response to oxygen-containing compound	3.03e-06	PLAT|SERPINE1|CCL2|FZD10|EGR1|EGR2|EREG|FOSB|KLF2|IRAK2|NT5E|IL1A|IL1B|GATA6|IGFBP1|CXCL3|ADRB2|FOS|CXCL8|FOSL1|P2RY2|PDE2A|TGM2|F5|CCN2|RUNX2|DKK1|CDA|THBD|ERRFI1|CA9|EDN1|CXCL1|IL6|TNF|CXCL2|P2RY6	1480	1569|1611|1668|2517|1791|1839|1758|1800|1899|1908|1917|1632|1623|2043|2388|1698|2139|1686|1617|1815|2121|2481|2478|2205|1650|1998|2274|1938|1605|2370|2508|1599|1719|1572|1638|1704|2220	3.87e-09		GO:1901700	0.551856	0
938	28	GO Biological Process		Anatomical structure formation involved in morphogenesis	3.42e-06	SERPINE1|CCL2|DUSP1|EGR2|EREG|TMOD1|COL8A1|SEMA3C|GATA6|FGF18|SHH|ANGPTL4|JUNB|TM4SF1|CXCL8|EGR3|LAMA3|COL12A1|NOG|NRP2|TGM2|CCN2|DKK1|EDN1|FOXA2|ARHGAP22|HMGA2|FGF1	1480	1611|1668|1785|1839|1758|1944|2613|2040|2043|2067|2085|1869|1833|2604|1617|1827|2238|2433|2112|2049|2478|1650|2274|1599|2061|2448|2346|2076	4.59e-09		GO:0048646	0.546597	0
5165	77	GO Biological Process		Cell communication	4.16e-06	SRMS|PLAT|RASD1|CCL2|FZD10|HBEGF|LOX|IL1RL1|ARAP3|EGR1|EREG|TNFSF9|IRAK2|ITPKA|SEMA7A|LTBP2|IL1A|IL1B|NGEF|TNC|SEMA3C|SEMA3A|ANK1|FGF18|IGFBP1|SPC25|UBASH3B|CXCL3|SHH|RGS20|ADORA2B|ADRB2|FOS|CXCL8|F2|FOSL1|P2RY2|EGR3|LAMA3|NOG|PDE2A|MFSD2B|ATF3|GFRA1|KCNQ2|NRP2|TGM2|OLFML2B|CCN2|NTSR1|DAB1|RUNX2|SNCG|CSF3R|DKK1|CDA|PLCH2|EDN1|KRT18|CXCL1|LAT2|IL6|ADM5|TNF|FOXA2|ARHGAP22|CXCL2|FAM83A|CACNG5|HMGA2|…	1480	2511|1569|2445|1668|2517|1755|1680|1776|2379|1791|1758|1875|1908|1953|2454|2526|1632|1623|2514|2493|2040|2055|1947|2067|2388|2091|2547|1698|2085|2592|1920|2139|1686|1617|1656|1815|2121|1827|2238|2112|2481|2598|1674|2367|2577|2049|2478|2559|1650|2472|2622|1998|2601|2283|2274|1938|1956|1599|2418|1719|2394|1572|2409|1638|2061|2448|1704|2463|2562|2346|1932|1740|1764|2076|2220|2412|2499	5.83e-09		GO:0007154	0.538091	0
3355	58	GO Biological Process		Regulation of cell communication	4.87e-06	LGALS1|SRMS|PLAT|SERPINE1|CCL2|FZD10|HBEGF|LOX|DUSP1|ARAP3|EGR1|EGR2|EREG|KLF2|IRAK2|ITPKA|SEMA7A|VAMP7|IL1A|IL1B|NGEF|SEMA3A|GATA6|FGF18|IGFBP1|UBASH3B|FGD5|SHH|RGS20|SCEL|ADORA2B|ADRB2|CXCL8|CALB2|F2|NOG|PDE2A|ATF3|TGM2|CCN2|NTSR1|APCDD1L|DAB1|RUNX2|SNCG|DKK1|ERRFI1|EDN1|IL6|TNF|FOXA2|ARHGAP22|CACNG5|LCK|MYC|FGF1|P2RY6|KCNN4	1480	2385|2511|1569|1611|1668|2517|1755|1680|1785|2379|1791|1839|1758|1899|1908|1953|2454|2619|1632|1623|2514|2055|2043|2067|2388|2547|2406|2085|2592|2439|1920|2139|1617|2442|1656|2112|2481|1674|2478|1650|2472|2436|2622|1998|2601|2274|2370|1599|1572|1638|2061|2448|2562|1740|1764|2076|2220|2580	8.95e-09		GO:0010646	0.531247	0
903	27	GO Biological Process		Cell migration	4.87e-06	PLAT|CCL2|HBEGF|LOX|SEMA7A|IL1B|SEMA3C|SEMA3A|CXCL3|SHH|CENPV|CXCL8|EGR3|LAMA3|GFRA1|NRP2|CCN2|DAB1|CSF3R|EDN1|CXCL1|IL6|TNF|CXCL2|PECAM1|LCK|SELL	1480	1569|1668|1755|1680|2454|1623|2040|2055|1698|2085|2589|1617|1827|2238|2367|2049|1650|2622|2283|1599|1719|1572|1638|1704|1932|1740|1749	8.7e-09		GO:0016477	0.531247	0
2355	46	GO Biological Process		Response to external stimulus	7.94e-06	SRMS|SERPINE1|CCL2|HBEGF|LOX|EGR2|FOSB|IRAK2|SEMA7A|VAMP7|IL1A|IL1B|SEMA3C|SEMA3A|CXCL3|SHH|SCEL|ADORA2B|ADRB2|FOS|CXCL8|F2|FOSL1|EGR3|LAMA3|NOG|PDE2A|ATF3|NRP2|CLPSL2|F5|NTSR1|RUNX2|CSF3R|CDA|THBD|EDN1|ADAMTSL1|CXCL1|IL6|TNF|FOXA2|CXCL2|HMGA2|LCK|IL31RA	1480	2511|1611|1668|1755|1680|1839|1800|1908|2454|2619|1632|1623|2040|2055|1698|2085|2439|1920|2139|1686|1617|1656|1815|1827|2238|2112|2481|1674|2049|2625|2205|2472|1998|2283|1938|1605|1599|2610|1719|1572|1638|2061|1704|2346|1740|2499	1.67e-08		GO:0009605	0.510018	0
369	17	GO Biological Process		Cytokine-mediated signaling pathway	8.63e-06	CCL2|IL1RL1|EGR1|EREG|IRAK2|IL1A|IL1B|CXCL3|CXCL8|GFRA1|CSF3R|KRT18|CXCL1|IL6|TNF|CXCL2|IL31RA	1480	1668|1776|1791|1758|1908|1632|1623|1698|1617|2367|2283|2418|1719|1572|1638|1704|2499	1.87e-08		GO:0019221	0.506399	0
945	27	GO Biological Process		Positive regulation of cell population proliferation	9.65e-06	HBEGF|EGR1|EREG|TNFSF9|IL1A|IL1B|TNC|GATA6|FGF18|SHH|F2|FOSL1|EGR3|NOG|ATF3|NRP2|CCN2|RUNX2|EDN1|IL6|TNF|OSR2|HMGA2|MYC|FGF1|P2RY6|IL31RA	1480	1755|1791|1758|1875|1632|1623|2493|2043|2067|2085|1656|1815|1827|2112|1674|2049|1650|1998|1599|1572|1638|2415|2346|1764|2076|2220|2499	2.19e-08		GO:0008284	0.501547	0
880	26	GO Biological Process		Tube development	9.65e-06	SERPINE1|CCL2|LOX|EREG|KLF2|COL8A1|SEMA3C|GATA6|FGF18|SHH|ANGPTL4|JUNB|CXCL8|EGR3|NOG|NRP2|TGM2|CCN2|SPDEF|ERRFI1|EDN1|TNF|ARHGAP22|GREB1L|MYC|FGF1	1480	1611|1668|1680|1758|1899|2613|2040|2043|2067|2085|1869|1833|1617|1827|2112|2049|2478|1650|2607|2370|1599|1638|2448|2571|1764|2076	2.15e-08		GO:0035295	0.501547	0
130	11	GO Biological Process		Response to organophosphorus	9.65e-06	PLAT|FOSB|NT5E|IL1B|GATA6|FOS|FOSL1|P2RY2|PDE2A|THBD|P2RY6	1480	1569|1800|1917|1623|2043|1686|1815|2121|2481|1605|2220	2.23e-08		GO:0046683	0.501547	0
641	22	GO Biological Process		Enzyme-linked receptor protein signaling pathway	9.75e-06	SRMS|PLAT|HBEGF|LOX|EGR1|EREG|LTBP2|NGEF|FGF18|IGFBP1|UBASH3B|ADRB2|FOS|NOG|GFRA1|NRP2|CCN2|RUNX2|FAM83A|LCK|FGF1|IL31RA	1480	2511|1569|1755|1680|1791|1758|2526|2514|2067|2388|2547|2139|1686|2112|2367|2049|1650|1998|2463|1740|2076|2499	2.36e-08		GO:0007167	0.5011	0
4209	66	GO Biological Process		Multicellular organism development	9.75e-06	LGALS1|SERPINE1|CCL2|FZD10|LOX|DUSP1|EGR1|EGR2|EREG|KLF2|TMOD1|COL8A1|SEMA7A|IL1A|IL1B|NGEF|TNC|SEMA3C|SEMA3A|GATA6|MALL|FGF18|SHH|ANGPTL4|SCEL|JUNB|TM4SF1|FOS|CXCL8|FOSL1|EGR3|LAMA3|COL12A1|NOG|PDE2A|GFRA1|TLL2|KCNQ2|NRP2|TGM2|CCN2|NKX6-2|DAB1|RUNX2|DKK1|SPDEF|ERRFI1|EDN1|ADAMTSL1|CXCL1|NAV3|COL13A1|MATN3|IL6|TNF|FOXA2|ARHGAP22|OSR2|LSAMP|HMGA2|PECAM1|GREB1L|LCK|MYC|FGF1|IL31RA	1480	2385|1611|1668|2517|1680|1785|1791|1839|1758|1899|1944|2613|2454|1632|1623|2514|2493|2040|2055|2043|2487|2067|2085|1869|2439|1833|2604|1686|1617|1815|1827|2238|2433|2112|2481|2367|2382|2577|2049|2478|1650|2268|2622|1998|2274|2607|2370|1599|2610|1719|2550|2376|2586|1572|1638|2061|2448|2415|2496|2346|1932|2571|1740|1764|2076|2499	2.37e-08		GO:0007275	0.5011	0
827	25	GO Biological Process		Response to lipid	1.01e-05	PLAT|SERPINE1|CCL2|FZD10|LOX|FOSB|IRAK2|IL1A|IL1B|GATA6|CXCL3|FOS|CXCL8|FOSL1|CCN2|NTSR1|DKK1|THBD|ERRFI1|CA9|EDN1|CXCL1|IL6|TNF|CXCL2	1480	1569|1611|1668|2517|1680|1800|1908|1632|1623|2043|1698|1686|1617|1815|1650|2472|2274|1605|2370|2508|1599|1719|1572|1638|1704	2.7e-08		GO:0033993	0.499568	0
964	27	GO Biological Process		Regulation of response to external stimulus	1.19e-05	LGALS1|PLAT|SERPINE1|CCL2|IL1RL1|DUSP1|EREG|NT5E|SEMA7A|VAMP7|IL1B|TNC|SEMA3C|SEMA3A|GATA6|FGF18|UBASH3B|ADORA2B|CXCL8|F2|PDE2A|THBD|EDN1|IL6|TNF|FOXA2|FGF1	1480	2385|1569|1611|1668|1776|1785|1758|1917|2454|2619|1623|2493|2040|2055|2043|2067|2547|1920|1617|1656|2481|1605|1599|1572|1638|2061|2076	3.27e-08		GO:0032101	0.492445	0
54	8	GO Biological Process		Endoderm formation	1.32e-05	DUSP1|COL8A1|GATA6|LAMA3|COL12A1|NOG|DKK1|HMGA2	1480	1785|2613|2043|2238|2433|2112|2274|2346	3.83e-08		GO:0001706	0.487943	0
1612	36	GO Biological Process		Negative regulation of response to stimulus	1.32e-05	SRMS|PLAT|SERPINE1|CCL2|IL1RL1|DUSP1|ARAP3|EGR1|NT5E|SEMA7A|IL1A|IL1B|SEMA3C|SEMA3A|IGFBP1|UBASH3B|SHH|RGS20|ADRB2|CXCL8|F2|NOG|PDE2A|ATF3|APCDD1L|DAB1|RUNX2|DKK1|THBD|ERRFI1|EDN1|IL6|TNF|FOXA2|HMGA2|MYC	1480	2511|1569|1611|1668|1776|1785|2379|1791|1917|2454|1632|1623|2040|2055|2388|2547|2085|2592|2139|1617|1656|2112|2481|1674|2436|2622|1998|2274|1605|2370|1599|1572|1638|2061|2346|1764	3.73e-08		GO:0048585	0.487943	0
658	22	GO Biological Process		Regulation of cell activation	1.32e-05	LGALS1|CCL2|IL1RL1|TNFSF9|VAMP7|IL1A|IL1B|UBASH3B|SHH|JUNB|ADORA2B|F2|EGR3|MFSD2B|CCN2|THBD|IL6|TNF|LCK|MILR1|HLA-DOB|IL31RA	1480	2385|1668|1776|1875|2619|1632|1623|2547|2085|1833|1920|1656|1827|2598|1650|1605|1572|1638|1740|2412|2475|2499	3.7e-08		GO:0050865	0.487943	0
861	25	GO Biological Process		Response to organic cyclic compound	1.93e-05	PLAT|CCL2|LOX|EGR1|FOSB|KLF2|NT5E|IL1A|IL1B|GATA6|FOS|FOSL1|P2RY2|PDE2A|TGM2|CCN2|RUNX2|CDA|THBD|ERRFI1|CA9|EDN1|IL6|TNF|P2RY6	1480	1569|1668|1680|1791|1800|1899|1917|1632|1623|2043|1686|1815|2121|2481|2478|1650|1998|1938|1605|2370|2508|1599|1572|1638|2220	5.77e-08		GO:0014070	0.471444	0
148	11	GO Biological Process		Negative regulation of nervous system development	2.33e-05	SEMA7A|IL1B|SEMA3C|SEMA3A|F2|NOG|NKX6-2|DAB1|DKK1|IL6|TNF	1480	2454|1623|2040|2055|1656|2112|2268|2622|2274|1572|1638	7.73e-08		GO:0051961	0.463264	0
876	25	GO Biological Process		Positive regulation of cell differentiation	2.36e-05	SERPINE1|EGR2|TNFSF9|ITPKA|SEMA7A|IL1B|GATA6|FGF18|SHH|JUNB|FOS|EGR3|ZBED2|TGM2|CCN2|NKX6-2|DAB1|RUNX2|ADIRF|DKK1|SPDEF|RGCC|EDN1|IL6|TNF	1480	1611|1839|1875|1953|2454|1623|2043|2067|2085|1833|1686|1827|2403|2478|1650|2268|2622|1998|2568|2274|2607|2520|1599|1572|1638	7.96e-08		GO:0045597	0.462709	0
1438	33	GO Biological Process		Regulation of immune system process	2.45e-05	LGALS1|SERPINE1|CCL2|LOX|IL1RL1|DUSP1|EREG|TNFSF9|IRAK2|SEMA7A|VAMP7|IL1A|IL1B|GATA6|UBASH3B|SHH|JUNB|ADORA2B|FOS|CXCL8|EGR3|CSF3R|RGCC|EDN1|LAT2|IL6|TNF|LCK|MYC|MILR1|HLA-DOB|KCNN4|IL31RA	1480	2385|1611|1668|1680|1776|1785|1758|1875|1908|2454|2619|1632|1623|2043|2547|2085|1833|1920|1686|1617|1827|2283|2520|1599|2394|1572|1638|1740|1764|2412|2475|2580|2499	8.42e-08		GO:0002682	0.461083	0
419	17	GO Biological Process		Blood vessel morphogenesis	3.05e-05	SERPINE1|CCL2|LOX|EREG|COL8A1|FGF18|SHH|ANGPTL4|JUNB|CXCL8|EGR3|NOG|NRP2|CCN2|EDN1|ARHGAP22|FGF1	1480	1611|1668|1680|1758|2613|2067|2085|1869|1833|1617|1827|2112|2049|1650|1599|2448|2076	1.09e-07		GO:0048514	0.45157	0
1035	27	GO Biological Process		Negative regulation of multicellular organismal process	3.6e-05	PLAT|SERPINE1|IL1RL1|KLF2|SEMA7A|IL1B|SEMA3C|SEMA3A|GATA6|UBASH3B|SHH|ADORA2B|ADRB2|F2|NOG|NKX6-2|DAB1|DKK1|THBD|ERRFI1|RGCC|EDN1|NAV3|IL6|TNF|FOXA2|MYC	1480	1569|1611|1776|1899|2454|1623|2040|2055|2043|2547|2085|1920|2139|1656|2112|2268|2622|2274|1605|2370|2520|1599|2550|1572|1638|2061|1764	1.33e-07		GO:0051241	0.44437	0
1405	32	GO Biological Process		Regulation of phosphate metabolic process	4.19e-05	FZD10|HBEGF|LOX|DUSP1|EGR1|EREG|SEMA7A|IL1B|FGF18|UBASH3B|PPP1R14A|ADORA2B|ADRB2|F2|NOG|GFRA1|CCN2|NTSR1|DAB1|DKK1|CDA|ERRFI1|RGCC|EDN1|IL6|TNF|FOXA2|HMGA2|PECAM1|FGF1|P2RY6|IL31RA	1480	2517|1755|1680|1785|1791|1758|2454|1623|2067|2547|2457|1920|2139|1656|2112|2367|1650|2472|2622|2274|1938|2370|2520|1599|1572|1638|2061|2346|1932|2076|2220|2499	1.63e-07		GO:0019220	0.437779	0
784	23	GO Biological Process		Regulation of cell adhesion	4.34e-05	LGALS1|SERPINE1|CCL2|DUSP1|TNFSF9|COL8A1|IL1A|IL1B|TNC|UBASH3B|SHH|CXCL8|EGR3|LAMA3|MFSD2B|TGM2|DAB1|RGCC|IL6|TNF|FOXA2|LCK|HLA-DOB	1480	2385|1611|1668|1785|1875|2613|1632|1623|2493|2547|2085|1617|1827|2238|2598|2478|2622|2520|1572|1638|2061|1740|2475	1.74e-07		GO:0030155	0.436251	0
503	18	GO Biological Process		Response to growth factor	6.5e-05	CCL2|EGR1|LTBP2|GATA6|FGF18|FOS|CXCL8|EGR3|NOG|PDE2A|GFRA1|NRP2|CCN2|RUNX2|ERRFI1|EDN1|MYC|FGF1	1480	1668|1791|2526|2043|2067|1686|1617|1827|2112|2481|2367|2049|1650|1998|2370|1599|1764|2076	2.73e-07		GO:0070848	0.418709	0
101	9	GO Biological Process		Regulation of gliogenesis	6.88e-05	EGR2|IL1B|SHH|F2|NOG|NKX6-2|DAB1|IL6|TNF	1480	1839|1623|2085|1656|2112|2268|2622|1572|1638	2.94e-07		GO:0014013	0.416241	0
5313	74	GO Biological Process		Negative regulation of biological process	6.88e-05	SRMS|PLAT|SERPINE1|RASD1|CCL2|FZD10|HBEGF|IL1RL1|DUSP1|ARAP3|EGR1|EREG|MT2A|FOSB|KLF2|NT5E|TMOD1|SEMA7A|IL1A|IL1B|NGEF|SEMA3C|SEMA3A|GATA6|IGFBP1|SPC25|UBASH3B|MT1A|SHH|RGS20|CENPV|ANGPTL4|ADORA2B|ADRB2|CXCL8|F2|FOSL1|CST6|EGR3|ZBED2|NOG|PDE2A|ATF3|TLL2|CCN2|NKX6-2|TNFRSF6B|NTSR1|APCDD1L|DAB1|RUNX2|DKK1|SPDEF|CDA|THBD|ERRFI1|RGCC|EDN1|KRT18|CXCL1|NAV3|SIAH3|IL6|TNF|HMGA1|FOXA2|OSR2|SPINK13|HMGA2|…	1480	2511|1569|1611|2445|1668|2517|1755|1776|1785|2379|1791|1758|2427|1800|1899|1917|1944|2454|1632|1623|2514|2040|2055|2043|2388|2091|2547|2553|2085|2592|2589|1869|1920|2139|1617|1656|1815|2364|1827|2403|2112|2481|1674|2382|1650|2268|2466|2472|2436|2622|1998|2274|2607|1938|1605|2370|2520|1599|2418|1719|2550|2583|1572|1638|2343|2061|2415|2490|2346|1740|1764|2412|2475|2499	2.95e-07		GO:0048519	0.416241	0
179	11	GO Biological Process		Regulation of signaling receptor activity	0.00011	SERPINE1|CCL2|HBEGF|EREG|ADRB2|NOG|DKK1|ERRFI1|EDN1|TNF|CACNG5	1480	1611|1668|1755|1758|2139|2112|2274|2370|1599|1638|2562	4.68e-07		GO:0010469	0.395861	0
314	14	GO Biological Process		Response to lipopolysaccharide	0.00011	SERPINE1|CCL2|IRAK2|IL1A|IL1B|CXCL3|FOS|CXCL8|THBD|EDN1|CXCL1|IL6|TNF|CXCL2	1480	1611|1668|1908|1632|1623|1698|1686|1617|1605|1599|1719|1572|1638|1704	5.22e-07		GO:0032496	0.395861	0
1250	29	GO Biological Process		Positive regulation of transcription by RNA polymerase II	0.00011	EGR1|EGR2|FOSB|KLF2|IL1A|IL1B|GATA6|SHH|JUNB|ADRB2|FOS|FOSL1|EGR3|NOG|ATF3|RUNX2|ADIRF|SPDEF|RGCC|EDN1|ONECUT3|IL6|TNF|HMGA1|FOXA2|OSR2|HMGA2|MYC|FGF1	1480	1791|1839|1800|1899|1632|1623|2043|2085|1833|2139|1686|1815|1827|2112|1674|1998|2568|2607|2520|1599|2532|1572|1638|2343|2061|2415|2346|1764|2076	4.75e-07		GO:0045944	0.395861	0
11655	126	GO Biological Process		Regulation of biological process	0.00011	LGALS1|SRMS|PLAT|SERPINE1|RASD1|CCL2|FZD10|HBEGF|LOX|IL1RL1|DUSP1|ARAP3|EGR1|EGR2|EREG|MT2A|TNFSF9|FOSB|KLF2|IRAK2|NT5E|TMOD1|ITPKA|COL8A1|SEMA7A|LTBP2|VAMP7|IL1A|IL1B|NGEF|TNC|SEMA3C|SEMA3A|ANK1|GATA6|FGF18|IGFBP1|SPC25|UBASH3B|FGD5|MT1A|CXCL3|SHH|RGS20|CENPV|PPP1R14A|ANGPTL4|SCEL|JUNB|HAS3|ADORA2B|ADRB2|FOS|CXCL8|CALB2|ACOX2|F2|CATSPER1|FOSL1|P2RY2|CST6|EGR3|ZBED2|MMP1|LAMA3|NOG|SYNE3|PDE2A|ZNF…	1480	2385|2511|1569|1611|2445|1668|2517|1755|1680|1776|1785|2379|1791|1839|1758|2427|1875|1800|1899|1908|1917|1944|1953|2613|2454|2526|2619|1632|1623|2514|2493|2040|2055|1947|2043|2067|2388|2091|2547|2406|2553|1698|2085|2592|2589|2457|1869|2439|1833|2556|1920|2139|1686|1617|2442|2361|1656|2544|1815|2121|2364|1827|2403|1644|2238|2112|2397|2481|2400|2598|1674|2367|2382|2577|2049|2478|2559|1650|2268|2466…	4.87e-07		GO:0050789	0.395861	0
988	25	GO Biological Process		Regulation of cell motility	0.00014	SERPINE1|CCL2|HBEGF|DUSP1|SEMA7A|IL1A|IL1B|TNC|SEMA3C|SEMA3A|FGF18|SHH|CXCL8|CATSPER1|LAMA3|NOG|NRP2|RGCC|EDN1|NAV3|IL6|TNF|PECAM1|FGF1|P2RY6	1480	1611|1668|1755|1785|2454|1632|1623|2493|2040|2055|2067|2085|1617|2544|2238|2112|2049|2520|1599|2550|1572|1638|1932|2076|2220	7.15e-07		GO:2000145	0.385387	0
278	13	GO Biological Process		Extracellular matrix organization	0.00015	LOX|COL8A1|HAS3|MMP1|COL12A1|TLL2|OLFML2B|CCN2|ADAMTSL1|COL13A1|MATN3|TNF|COL17A1	1480	1680|2613|2556|1644|2433|2382|2559|1650|2610|2376|2586|1638|2241	8.12e-07		GO:0030198	0.382391	0
6207	81	GO Biological Process		Positive regulation of biological process	0.00015	LGALS1|PLAT|SERPINE1|CCL2|FZD10|HBEGF|IL1RL1|EGR1|EGR2|EREG|TNFSF9|FOSB|KLF2|ITPKA|COL8A1|SEMA7A|VAMP7|IL1A|IL1B|TNC|SEMA3C|SEMA3A|GATA6|FGF18|IGFBP1|SHH|CENPV|ANGPTL4|SCEL|JUNB|HAS3|ADORA2B|ADRB2|FOS|CXCL8|ACOX2|F2|FOSL1|P2RY2|EGR3|ZBED2|MMP1|NOG|PDE2A|MFSD2B|ATF3|GFRA1|NRP2|TGM2|CCN2|NKX6-2|NTSR1|DAB1|RUNX2|RAB3B|ADIRF|DKK1|SPDEF|THBD|RGCC|EDN1|ONECUT3|NAV3|LAT2|IL6|ADM5|TNF|HMGA1|FOXA2|OSR2|CA…	1480	2385|1569|1611|1668|2517|1755|1776|1791|1839|1758|1875|1800|1899|1953|2613|2454|2619|1632|1623|2493|2040|2055|2043|2067|2388|2085|2589|1869|2439|1833|2556|1920|2139|1686|1617|2361|1656|1815|2121|1827|2403|1644|2112|2481|2598|1674|2367|2049|2478|1650|2268|2472|2622|1998|2628|2568|2274|2607|1605|2520|1599|2532|2550|2394|1572|2409|1638|2343|2061|2415|2562|2346|2424|1932|1740|1764|2076|2220|2475|2580…	8.46e-07		GO:0048518	0.382391	0
1146	27	GO Biological Process		Positive regulation of gene expression	0.00016	SERPINE1|IL1RL1|EGR1|EREG|SEMA7A|IL1A|IL1B|TNC|GATA6|FGF18|SHH|ADORA2B|CXCL8|NOG|PDE2A|ATF3|CCN2|NTSR1|RUNX2|DKK1|RGCC|IL6|TNF|OSR2|HMGA2|MYC|FGF1	1480	1611|1776|1791|1758|2454|1632|1623|2493|2043|2067|2085|1920|1617|2112|2481|1674|1650|2472|1998|2274|2520|1572|1638|2415|2346|1764|2076	9.41e-07		GO:0010628	0.379588	0
933	24	GO Biological Process		Negative regulation of developmental process	0.00016	SERPINE1|EREG|KLF2|SEMA7A|IL1A|IL1B|NGEF|SEMA3C|SEMA3A|UBASH3B|SHH|ADRB2|F2|NOG|TLL2|NKX6-2|DAB1|DKK1|SPDEF|RGCC|IL6|TNF|FOXA2|MYC	1480	1611|1758|1899|2454|1632|1623|2514|2040|2055|2547|2085|2139|1656|2112|2382|2268|2622|2274|2607|2520|1572|1638|2061|1764	9.24e-07		GO:0051093	0.379588	0
874	23	GO Biological Process		Positive regulation of immune system process	0.00018	LGALS1|SERPINE1|CCL2|IL1RL1|EREG|TNFSF9|SEMA7A|VAMP7|IL1A|IL1B|SHH|ADORA2B|FOS|CXCL8|EGR3|RGCC|EDN1|LAT2|IL6|TNF|LCK|HLA-DOB|KCNN4	1480	2385|1611|1668|1776|1758|1875|2454|2619|1632|1623|2085|1920|1686|1617|1827|2520|1599|2394|1572|1638|1740|2475|2580	1.1e-06		GO:0002684	0.374473	0
336	14	GO Biological Process		Wound healing	0.00018	PLAT|HBEGF|LOX|EREG|IL1A|UBASH3B|SHH|F2|NOG|F5|THBD|IL6|LCK|FGF1	1480	1569|1755|1680|1758|1632|2547|2085|1656|2112|2205|1605|1572|1740|2076	1.13e-06		GO:0042060	0.374473	0
3654	56	GO Biological Process		Regulation of biological quality	0.00018	PLAT|SERPINE1|CCL2|LOX|EGR1|EGR2|MT2A|KLF2|NT5E|TMOD1|ITPKA|SEMA7A|VAMP7|IL1A|IL1B|NGEF|CP|SEMA3C|SEMA3A|MALL|UBASH3B|MT1A|SHH|ANGPTL4|ADORA2B|ADRB2|CALB2|ACOX2|F2|CATSPER1|P2RY2|ATP8B3|NOG|PDE2A|NRP2|TGM2|F5|CCN2|NTSR1|RAB3B|SNCG|DKK1|THBD|EDN1|SIAH3|IL6|ADM5|TNF|FOXA2|ARHGAP22|CACNG5|PECAM1|LCK|MYC|KCNN4|IL31RA	1480	1569|1611|1668|1680|1791|1839|2427|1899|1917|1944|1953|2454|2619|1632|1623|2514|2034|2040|2055|2487|2547|2553|2085|1869|1920|2139|2442|2361|1656|2544|2121|2541|2112|2481|2049|2478|2205|1650|2472|2628|2601|2274|1605|1599|2583|1572|2409|1638|2061|2448|2562|1932|1740|1764|2580|2499	1.11e-06		GO:0065008	0.374473	0
747	21	GO Biological Process		Positive regulation of protein phosphorylation	0.00019	FZD10|HBEGF|EGR1|EREG|SEMA7A|IL1B|FGF18|ADRB2|F2|GFRA1|CCN2|DAB1|DKK1|RGCC|EDN1|IL6|TNF|HMGA2|PECAM1|FGF1|IL31RA	1480	2517|1755|1791|1758|2454|1623|2067|2139|1656|2367|1650|2622|2274|2520|1599|1572|1638|2346|1932|2076|2499	1.22e-06		GO:0001934	0.372125	0
288	13	GO Biological Process		Regulation of angiogenesis	0.00019	SERPINE1|KLF2|IL1A|IL1B|GATA6|FGF18|ANGPTL4|CXCL8|RGCC|IL6|TNF|HMGA2|FGF1	1480	1611|1899|1632|1623|2043|2067|1869|1617|2520|1572|1638|2346|2076	1.19e-06		GO:0045765	0.372125	0
2131	39	GO Biological Process		Positive regulation of response to stimulus	0.00022	LGALS1|PLAT|SERPINE1|CCL2|FZD10|HBEGF|IL1RL1|EREG|KLF2|SEMA7A|VAMP7|IL1A|IL1B|SEMA3A|GATA6|FGF18|SHH|SCEL|ADORA2B|ADRB2|CXCL8|ACOX2|F2|PDE2A|ATF3|TGM2|CCN2|DKK1|THBD|RGCC|EDN1|LAT2|IL6|TNF|LCK|MYC|FGF1|P2RY6|KCNN4	1480	2385|1569|1611|1668|2517|1755|1776|1758|1899|2454|2619|1632|1623|2055|2043|2067|2085|2439|1920|2139|1617|2361|1656|2481|1674|2478|1650|2274|1605|2520|1599|2394|1572|1638|1740|1764|2076|2220|2580	1.46e-06		GO:0048584	0.365758	0
453	16	GO Biological Process		Positive regulation of response to external stimulus	0.00023	LGALS1|PLAT|SERPINE1|IL1RL1|EREG|VAMP7|IL1B|FGF18|ADORA2B|CXCL8|F2|PDE2A|THBD|EDN1|IL6|TNF	1480	2385|1569|1611|1776|1758|2619|1623|2067|1920|1617|1656|2481|1605|1599|1572|1638	1.54e-06		GO:0032103	0.363827	0
401	15	GO Biological Process		Positive regulation of cell activation	0.00024	LGALS1|CCL2|IL1RL1|TNFSF9|VAMP7|IL1A|IL1B|SHH|ADORA2B|EGR3|CCN2|IL6|TNF|LCK|HLA-DOB	1480	2385|1668|1776|1875|2619|1632|1623|2085|1920|1827|1650|1572|1638|1740|2475	1.68e-06		GO:0050867	0.361979	0
249	12	GO Biological Process		Leukocyte migration	0.00024	CCL2|IL1B|CXCL3|CXCL8|CSF3R|CXCL1|IL6|TNF|CXCL2|PECAM1|LCK|SELL	1480	1668|1623|1698|1617|2283|1719|1572|1638|1704|1932|1740|1749	1.62e-06		GO:0050900	0.361979	0
92	8	GO Biological Process		Neutrophil migration	0.00024	CCL2|IL1B|CXCL3|CXCL8|CSF3R|CXCL1|CXCL2|PECAM1	1480	1668|1623|1698|1617|2283|1719|1704|1932	1.62e-06		GO:1990266	0.361979	0
1651	33	GO Biological Process		Regulation of cell death	0.00025	LGALS1|SERPINE1|CCL2|LOX|EGR1|TNFSF9|IL1A|IL1B|GATA6|SHH|ANGPTL4|FOS|ACOX2|FOSL1|EGR3|NOG|ATF3|TGM2|CCN2|TNFRSF6B|NTSR1|SNCG|DKK1|SPDEF|RGCC|EDN1|KRT18|IL6|TNF|HMGA2|LCK|MYC|IL31RA	1480	2385|1611|1668|1680|1791|1875|1632|1623|2043|2085|1869|1686|2361|1815|1827|2112|1674|2478|1650|2466|2472|2601|2274|2607|2520|1599|2418|1572|1638|2346|1740|1764|2499	1.81e-06		GO:0010941	0.360206	0
207	11	GO Biological Process		Response to ketone	0.00025	PLAT|FOSB|KLF2|FOS|FOSL1|F5|CDA|ERRFI1|CA9|EDN1|P2RY6	1480	1569|1800|1899|1686|1815|2205|1938|2370|2508|1599|2220	1.82e-06		GO:1901654	0.360206	0
210	11	GO Biological Process		Cell chemotaxis	0.00029	CCL2|HBEGF|LOX|IL1B|CXCL3|CXCL8|EGR3|CSF3R|CXCL1|IL6|CXCL2	1480	1668|1755|1680|1623|1698|1617|1827|2283|1719|1572|1704	2.07e-06		GO:0060326	0.35376	0
130	9	GO Biological Process		Regulation of wound healing	0.00029	PLAT|SERPINE1|HBEGF|UBASH3B|F2|THBD|EDN1|TNF|FOXA2	1480	1569|1611|1755|2547|1656|1605|1599|1638|2061	2.12e-06		GO:0061041	0.35376	0
590	18	GO Biological Process		Positive regulation of cell death	0.00034	LGALS1|CCL2|EGR1|GATA6|FOS|ACOX2|FOSL1|ATF3|TGM2|CCN2|NTSR1|DKK1|SPDEF|RGCC|IL6|TNF|LCK|MYC	1480	2385|1668|1791|2043|1686|2361|1815|1674|2478|1650|2472|2274|2607|2520|1572|1638|1740|1764	2.5e-06		GO:0010942	0.346852	0
1363	29	GO Biological Process		Response to endogenous stimulus	0.00035	PLAT|CCL2|LOX|EGR1|EGR2|EREG|FOSB|KLF2|LTBP2|GATA6|FGF18|IGFBP1|ADRB2|FOS|CXCL8|FOSL1|P2RY2|EGR3|NOG|PDE2A|TGM2|CCN2|RUNX2|ERRFI1|EDN1|IL6|TNF|FGF1|P2RY6	1480	1569|1668|1680|1791|1839|1758|1800|1899|2526|2043|2067|2388|2139|1686|1617|1815|2121|1827|2112|2481|2478|1650|1998|2370|1599|1572|1638|2076|2220	2.62e-06		GO:0009719	0.345593	0
997	24	GO Biological Process		Animal organ morphogenesis	0.00038	SERPINE1|CCL2|EREG|COL8A1|TNC|SEMA3C|GATA6|FGF18|SHH|LAMA3|NOG|NRP2|TGM2|CCN2|RUNX2|ERRFI1|EDN1|COL13A1|IL6|TNF|OSR2|GREB1L|MYC|FGF1	1480	1611|1668|1758|2613|2493|2040|2043|2067|2085|2238|2112|2049|2478|1650|1998|2370|1599|2376|1572|1638|2415|2571|1764|2076	2.86e-06		GO:0009887	0.342022	0
1069	25	GO Biological Process		Epithelium development	0.00038	HBEGF|EREG|KLF2|TMOD1|IL1A|TNC|SEMA3C|GATA6|SHH|SCEL|LAMA3|NOG|PDE2A|TGM2|NKX6-2|DKK1|SPDEF|ERRFI1|CA9|EDN1|PECAM1|GREB1L|MYC|FGF1|IL31RA	1480	1755|1758|1899|1944|1632|2493|2040|2043|2085|2439|2238|2112|2481|2478|2268|2274|2607|2370|2508|1599|1932|2571|1764|2076|2499	2.86e-06		GO:0060429	0.342022	0
422	15	GO Biological Process		Response to xenobiotic stimulus	0.00039	CD69|LOX|FOSB|IL1B|SEMA3C|GATA6|FOS|FOSL1|PDE2A|CA9|EDN1|TNF|NNMT|LCK|MYC	1480	1731|1680|1800|1623|2040|2043|1686|1815|2481|2508|1599|1638|2424|1740|1764	3.08e-06		GO:0009410	0.340894	0
368	14	GO Biological Process		Regulation of neurogenesis	0.00039	EGR2|ITPKA|SEMA7A|IL1B|SEMA3C|SEMA3A|SHH|F2|NOG|TGM2|NKX6-2|DAB1|IL6|TNF	1480	1839|1953|2454|1623|2040|2055|2085|1656|2112|2478|2268|2622|1572|1638	3.14e-06		GO:0050767	0.340894	0
1373	29	GO Biological Process		Regulation of response to stress	0.00039	LGALS1|PLAT|SERPINE1|HBEGF|IL1RL1|DUSP1|EREG|NT5E|SEMA7A|VAMP7|IL1A|IL1B|TNC|SEMA3A|GATA6|UBASH3B|ADORA2B|ACOX2|F2|PDE2A|CCN2|THBD|ERRFI1|EDN1|IL6|TNF|FOXA2|HMGA2|MYC	1480	2385|1569|1611|1755|1776|1785|1758|1917|2454|2619|1632|1623|2493|2055|2043|2547|1920|2361|1656|2481|1650|1605|2370|1599|1572|1638|2061|2346|1764	3.02e-06		GO:0080134	0.340894	0
668	19	GO Biological Process		Regulation of MAPK cascade	0.00043	CCL2|FZD10|DUSP1|SEMA7A|IL1A|IL1B|SEMA3A|FGF18|ADRB2|ATF3|CCN2|DKK1|ERRFI1|EDN1|IL6|TNF|MYC|FGF1|P2RY6	1480	1668|2517|1785|2454|1632|1623|2055|2067|2139|1674|1650|2274|2370|1599|1572|1638|1764|2076|2220	3.48e-06		GO:0043408	0.336653	0
45	6	GO Biological Process		Positive regulation of mitotic nuclear division	0.00043	EREG|IL1A|IL1B|RGCC|EDN1|TNF	1480	1758|1632|1623|2520|1599|1638	3.57e-06		GO:0045840	0.336653	0
322	13	GO Biological Process		Positive regulation of cell-cell adhesion	0.00045	LGALS1|CCL2|TNFSF9|IL1A|IL1B|SHH|EGR3|MFSD2B|IL6|TNF|FOXA2|LCK|HLA-DOB	1480	2385|1668|1875|1632|1623|2085|1827|2598|1572|1638|2061|1740|2475	3.86e-06		GO:0022409	0.334679	0
180	10	GO Biological Process		Lung development	0.00045	LOX|KLF2|GATA6|FGF18|SHH|NOG|CCN2|SPDEF|ERRFI1|FGF1	1480	1680|1899|2043|2067|2085|2112|1650|2607|2370|2076	3.72e-06		GO:0030324	0.334679	0
46	6	GO Biological Process		Negative regulation of blood coagulation	0.00047	PLAT|SERPINE1|UBASH3B|F2|THBD|EDN1	1480	1569|1611|2547|1656|1605|1599	4.01e-06		GO:0030195	0.33279	0
183	10	GO Biological Process		Stem cell differentiation	0.00049	SEMA7A|SEMA3C|SEMA3A|GATA6|SHH|NOG|NRP2|RUNX2|EDN1|HMGA2	1480	2454|2040|2055|2043|2085|2112|2049|1998|1599|2346	4.28e-06		GO:0048863	0.33098	0
227	11	GO Biological Process		Regulation of chemotaxis	0.00049	SERPINE1|CCL2|DUSP1|SEMA7A|SEMA3C|SEMA3A|FGF18|CXCL8|EDN1|IL6|FGF1	1480	1611|1668|1785|2454|2040|2055|2067|1617|1599|1572|2076	4.24e-06		GO:0050920	0.33098	0
145	9	GO Biological Process		Positive regulation of inflammatory response	0.00054	LGALS1|SERPINE1|IL1RL1|VAMP7|IL1B|ADORA2B|PDE2A|IL6|TNF	1480	2385|1611|1776|2619|1623|1920|2481|1572|1638	4.93e-06		GO:0050729	0.326761	0
965	23	GO Biological Process		Cell adhesion	0.0006	LGALS1|CCL2|NT5E|COL8A1|IL1B|TNC|UBASH3B|LAMA3|COL12A1|NRP2|CCN2|DAB1|FIBCD1|CSF3R|ADAMTSL1|KRT18|COL13A1|TNF|LSAMP|PECAM1|MILR1|COL17A1|SELL	1480	2385|1668|1917|2613|1623|2493|2547|2238|2433|2049|1650|2622|2373|2283|2610|2418|2376|1638|2496|1932|2412|2241|1749	5.53e-06		GO:0007155	0.322185	0
3085	48	GO Biological Process		Regulation of molecular function	0.00066	SERPINE1|CCL2|FZD10|HBEGF|LOX|DUSP1|ARAP3|EGR1|EREG|IRAK2|IL1A|IL1B|NGEF|FGF18|UBASH3B|FGD5|SHH|RGS20|PPP1R14A|ANGPTL4|ADORA2B|ADRB2|F2|FOSL1|CST6|NOG|CLPSL2|TGM2|CCN2|NTSR1|DAB1|DKK1|ERRFI1|RGCC|EDN1|PPP2R3B|CXCL1|IL6|TNF|FOXA2|ARHGAP22|SPINK13|CACNG5|HMGA2|LCK|MYC|FGF1|P2RY6	1480	1611|1668|2517|1755|1680|1785|2379|1791|1758|1908|1632|1623|2514|2067|2547|2406|2085|2592|2457|1869|1920|2139|1656|1815|2364|2112|2625|2478|1650|2472|2622|2274|2370|2520|1599|2298|1719|1572|1638|2061|2448|2490|2562|2346|1740|1764|2076|2220	6.21e-06		GO:0065009	0.318046	0
291	12	GO Biological Process		Response to decreased oxygen levels	0.00078	PLAT|EGR1|IL1A|GATA6|ANGPTL4|FOS|CCN2|CA9|RGCC|EDN1|TNF|MYC	1480	1569|1791|1632|2043|1869|1686|1650|2508|2520|1599|1638|1764	7.49e-06		GO:0036293	0.310791	0
1057	24	GO Biological Process		Cellular response to oxygen-containing compound	0.00078	PLAT|SERPINE1|CCL2|FZD10|EGR1|KLF2|IRAK2|IL1A|IL1B|IGFBP1|CXCL3|ADRB2|FOS|CXCL8|P2RY2|PDE2A|TGM2|ERRFI1|EDN1|CXCL1|IL6|TNF|CXCL2|P2RY6	1480	1569|1611|1668|2517|1791|1899|1908|1632|1623|2388|1698|2139|1686|1617|2121|2481|2478|2370|1599|1719|1572|1638|1704|2220	7.53e-06		GO:1901701	0.310791	0
29	5	GO Biological Process		Regulation of astrocyte differentiation	0.0008	SHH|F2|NOG|DAB1|IL6	1480	2085|1656|2112|2622|1572	7.8e-06		GO:0048710	0.309691	0
2121	37	GO Biological Process		Immune system process	0.00088	LGALS1|SRMS|CCL2|IL1RL1|EGR1|TNFSF9|KLF2|SEMA7A|VAMP7|IL1A|IL1B|SEMA3C|CXCL3|SHH|JUNB|ADORA2B|FOS|CXCL8|F2|PDE2A|RUNX2|RAB3B|CSF3R|RGCC|EDN1|CXCL1|LAT2|IL6|TNF|CXCL2|PECAM1|LCK|MILR1|HLA-DOB|KCNN4|SELL|IL31RA	1480	2385|2511|1668|1776|1791|1875|1899|2454|2619|1632|1623|2040|1698|2085|1833|1920|1686|1617|1656|2481|1998|2628|2283|2520|1599|1719|2394|1572|1638|1704|1932|1740|2412|2475|2580|1749|2499	8.71e-06		GO:0002376	0.305552	0
13	4	GO Biological Process		Negative regulation of fibrinolysis	0.00093	PLAT|SERPINE1|F2|THBD	1480	1569|1611|1656|1605	9.34e-06		GO:0051918	0.303152	0
84	7	GO Biological Process		Cellular response to fibroblast growth factor stimulus	0.00094	CCL2|FGF18|CXCL8|EGR3|NOG|CCN2|FGF1	1480	1668|2067|1617|1827|2112|1650|2076	9.61e-06		GO:0044344	0.302687	0
31	5	GO Biological Process		Temperature homeostasis	0.00099	EGR1|IL1A|IL1B|ADRB2|NTSR1	1480	1791|1632|1623|2139|2472	1.04e-05		GO:0001659	0.300436	0
529	16	GO Biological Process		Positive regulation of cell migration	0.00099	SERPINE1|HBEGF|SEMA7A|IL1A|IL1B|SEMA3C|SEMA3A|FGF18|CXCL8|NRP2|EDN1|IL6|TNF|PECAM1|FGF1|P2RY6	1480	1611|1755|2454|1632|1623|2040|2055|2067|1617|2049|1599|1572|1638|1932|2076|2220	1.04e-05		GO:0030335	0.300436	0
3533	52	GO Biological Process		Positive regulation of macromolecule metabolic process	0.001	SERPINE1|CCL2|FZD10|HBEGF|IL1RL1|EGR1|EGR2|EREG|FOSB|KLF2|SEMA7A|IL1A|IL1B|TNC|GATA6|FGF18|SHH|JUNB|HAS3|ADORA2B|ADRB2|FOS|CXCL8|F2|FOSL1|EGR3|NOG|PDE2A|ATF3|GFRA1|CCN2|NTSR1|DAB1|RUNX2|ADIRF|DKK1|SPDEF|RGCC|EDN1|ONECUT3|IL6|TNF|HMGA1|FOXA2|OSR2|HMGA2|NNMT|PECAM1|LCK|MYC|FGF1|IL31RA	1480	1611|1668|2517|1755|1776|1791|1839|1758|1800|1899|2454|1632|1623|2493|2043|2067|2085|1833|2556|1920|2139|1686|1617|1656|1815|1827|2112|2481|1674|2367|1650|2472|2622|1998|2568|2274|2607|2520|1599|2532|1572|1638|2343|2061|2415|2346|2424|1932|1740|1764|2076|2499	1.07e-05		GO:0010604	0.3	0
57	6	GO Biological Process		Neural crest cell migration	0.0011	SEMA7A|SEMA3C|SEMA3A|SHH|NRP2|EDN1	1480	2454|2040|2055|2085|2049|1599	1.24e-05		GO:0001755	0.295861	0
416	14	GO Biological Process		Positive regulation of protein kinase activity	0.0011	FZD10|HBEGF|EGR1|EREG|IL1B|FGF18|ADRB2|DAB1|DKK1|RGCC|EDN1|TNF|HMGA2|FGF1	1480	2517|1755|1791|1758|1623|2067|2139|2622|2274|2520|1599|1638|2346|2076	1.21e-05		GO:0045860	0.295861	0
58	6	GO Biological Process		Myeloid leukocyte mediated immunity	0.0012	VAMP7|ADORA2B|F2|LAT2|IL6|MILR1	1480	2619|1920|1656|2394|1572|2412	1.36e-05		GO:0002444	0.292082	0
166	9	GO Biological Process		Positive regulation of angiogenesis	0.0012	SERPINE1|IL1A|IL1B|GATA6|FGF18|ANGPTL4|CXCL8|HMGA2|FGF1	1480	1611|1632|1623|2043|2067|1869|1617|2346|2076	1.39e-05		GO:0045766	0.292082	0
1107	24	GO Biological Process		Response to abiotic stimulus	0.0013	PLAT|EGR1|FOSB|IL1A|IL1B|GATA6|ANGPTL4|SCEL|ADRB2|FOS|FOSL1|MMP1|NOG|PDE2A|CCN2|NTSR1|THBD|ERRFI1|CA9|RGCC|EDN1|TNF|MYC|FGF1	1480	1569|1791|1800|1632|1623|2043|1869|2439|2139|1686|1815|1644|2112|2481|1650|2472|1605|2370|2508|2520|1599|1638|1764|2076	1.59e-05		GO:0009628	0.288606	0
167	9	GO Biological Process		Response to corticosteroid	0.0013	PLAT|FOSB|FOS|FOSL1|CCN2|ERRFI1|EDN1|IL6|TNF	1480	1569|1800|1686|1815|1650|2370|1599|1572|1638	1.45e-05		GO:0031960	0.288606	0
366	13	GO Biological Process		Regulation of epithelial cell proliferation	0.0013	CCL2|EREG|SHH|EGR3|NOG|NRP2|RUNX2|ERRFI1|RGCC|TNF|OSR2|MYC|FGF1	1480	1668|1758|2085|1827|2112|2049|1998|2370|2520|1638|2415|1764|2076	1.45e-05		GO:0050678	0.288606	0
91	7	GO Biological Process		Response to cAMP	0.0013	PLAT|FOSB|GATA6|FOS|FOSL1|PDE2A|THBD	1480	1569|1800|2043|1686|1815|2481|1605	1.57e-05		GO:0051591	0.288606	0
91	7	GO Biological Process		Cellular response to chemokine	0.0013	CCL2|LOX|DUSP1|CXCL3|CXCL8|CXCL1|CXCL2	1480	1668|1680|1785|1698|1617|1719|1704	1.57e-05		GO:1990869	0.288606	0
171	9	GO Biological Process		Morphogenesis of a branching structure	0.0014	SEMA3C|SHH|NOG|TGM2|EDN1|COL13A1|GREB1L|MYC|FGF1	1480	2040|2085|2112|2478|1599|2376|2571|1764|2076	1.74e-05		GO:0001763	0.285387	0
1191	25	GO Biological Process		Positive regulation of catalytic activity	0.0014	CCL2|FZD10|HBEGF|ARAP3|EGR1|EREG|IL1B|NGEF|FGF18|ADORA2B|ADRB2|F2|TGM2|CCN2|DAB1|DKK1|RGCC|EDN1|TNF|ARHGAP22|HMGA2|LCK|MYC|FGF1|P2RY6	1480	1668|2517|1755|2379|1791|1758|1623|2514|2067|1920|2139|1656|2478|1650|2622|2274|2520|1599|1638|2448|2346|1740|1764|2076|2220	1.77e-05		GO:0043085	0.285387	0
371	13	GO Biological Process		Regulation of body fluid levels	0.0014	PLAT|SERPINE1|UBASH3B|SHH|F2|P2RY2|F5|THBD|EDN1|IL6|FOXA2|LCK|KCNN4	1480	1569|1611|2547|2085|1656|2121|2205|1605|1599|1572|2061|1740|2580	1.66e-05		GO:0050878	0.285387	0
62	6	GO Biological Process		Regulation of miRNA transcription	0.0015	EGR1|GATA6|FOS|FOSL1|TNF|MYC	1480	1791|2043|1686|1815|1638|1764	1.93e-05		GO:1902893	0.282391	0
693	18	GO Biological Process		Cell activation	0.0016	LGALS1|PLAT|EGR1|VAMP7|IL1B|UBASH3B|SHH|ADORA2B|CXCL8|F2|RUNX2|RGCC|EDN1|LAT2|IL6|TNF|LCK|MILR1	1480	2385|1569|1791|2619|1623|2547|2085|1920|1617|1656|1998|2520|1599|2394|1572|1638|1740|2412	2.11e-05		GO:0001775	0.279588	0
1049	23	GO Biological Process		Embryo development	0.0016	DUSP1|KLF2|COL8A1|SEMA3C|GATA6|SHH|SCEL|JUNB|TM4SF1|CXCL8|FOSL1|LAMA3|COL12A1|NOG|NRP2|RUNX2|DKK1|EDN1|COL13A1|TNF|FOXA2|OSR2|HMGA2	1480	1785|1899|2613|2040|2043|2085|2439|1833|2604|1617|1815|2238|2433|2112|2049|1998|2274|1599|2376|1638|2061|2415|2346	2.05e-05		GO:0009790	0.279588	0
36	5	GO Biological Process		Regulation of collagen biosynthetic process	0.0016	F2|CCN2|ERRFI1|RGCC|IL6	1480	1656|1650|2370|2520|1572	2.01e-05		GO:0032965	0.279588	0
436	14	GO Biological Process		Modulation of chemical synaptic transmission	0.0016	PLAT|CCL2|EGR2|ITPKA|IL1B|ADORA2B|ADRB2|CALB2|NOG|SNCG|DKK1|EDN1|TNF|CACNG5	1480	1569|1668|1839|1953|1623|1920|2139|2442|2112|2601|2274|1599|1638|2562	2.01e-05		GO:0050804	0.279588	0
222	10	GO Biological Process		Connective tissue development	0.0016	LOX|EGR1|FGF18|NOG|CCN2|RUNX2|EDN1|MATN3|OSR2|HMGA2	1480	1680|1791|2067|2112|1650|1998|1599|2586|2415|2346	2.14e-05		GO:0061448	0.279588	0
37	5	GO Biological Process		Lung epithelium development	0.0017	KLF2|GATA6|SHH|SPDEF|ERRFI1	1480	1899|2043|2085|2607|2370	2.26e-05		GO:0060428	0.276955	0
98	7	GO Biological Process		Cellular response to interleukin-1	0.0018	CCL2|EGR1|KLF2|IRAK2|IL1B|CXCL8|EDN1	1480	1668|1791|1899|1908|1623|1617|1599	2.46e-05		GO:0071347	0.274473	0
3358	49	GO Biological Process		Response to stress	0.0019	SRMS|PLAT|SERPINE1|CCL2|HBEGF|LOX|EGR1|EREG|MT2A|KLF2|IRAK2|SEMA7A|VAMP7|IL1A|IL1B|TNC|GATA6|UBASH3B|MT1A|CXCL3|SHH|ANGPTL4|JUNB|ADRB2|FOS|CXCL8|F2|FOSL1|NOG|ATF3|F5|CCN2|CSF3R|THBD|ERRFI1|CA9|RGCC|EDN1|CXCL1|IL6|TNF|HMGA1|CXCL2|HMGA2|LCK|MYC|FGF1|KCNN4|IL31RA	1480	2511|1569|1611|1668|1755|1680|1791|1758|2427|1899|1908|2454|2619|1632|1623|2493|2043|2547|2553|1698|2085|1869|1833|2139|1686|1617|1656|1815|2112|1674|2205|1650|2283|1605|2370|2508|2520|1599|1719|1572|1638|2343|1704|2346|1740|1764|2076|2580|2499	2.73e-05		GO:0006950	0.272125	0
66	6	GO Biological Process		Positive regulation of gliogenesis	0.0019	EGR2|IL1B|SHH|NKX6-2|IL6|TNF	1480	1839|1623|2085|2268|1572|1638	2.69e-05		GO:0014015	0.272125	0
387	13	GO Biological Process		Negative regulation of response to external stimulus	0.0019	PLAT|SERPINE1|CCL2|DUSP1|NT5E|SEMA7A|SEMA3C|SEMA3A|UBASH3B|F2|THBD|EDN1|TNF	1480	1569|1611|1668|1785|1917|2454|2040|2055|2547|1656|1605|1599|1638	2.55e-05		GO:0032102	0.272125	0
39	5	GO Biological Process		Response to mineralocorticoid	0.002	FOSB|FOS|FOSL1|CCN2|EDN1	1480	1800|1686|1815|1650|1599	2.85e-05		GO:0051385	0.269897	0
5	3	GO Biological Process		Blood coagulation, common pathway	0.002	F2|F5|THBD	1480	1656|2205|1605	2.89e-05		GO:0072377	0.269897	0
997	22	GO Biological Process		Positive regulation of intracellular signal transduction	0.002	LGALS1|CCL2|FZD10|HBEGF|SEMA7A|IL1A|IL1B|SEMA3A|FGF18|ADORA2B|ADRB2|F2|TGM2|CCN2|DKK1|EDN1|IL6|TNF|LCK|MYC|FGF1|P2RY6	1480	2385|1668|2517|1755|2454|1632|1623|2055|2067|1920|2139|1656|2478|1650|2274|1599|1572|1638|1740|1764|2076|2220	2.88e-05		GO:1902533	0.269897	0
232	10	GO Biological Process		Axon guidance	0.0021	EGR2|SEMA7A|SEMA3C|SEMA3A|SHH|LAMA3|NOG|NRP2|EDN1|ADAMTSL1	1480	1839|2454|2040|2055|2085|2238|2112|2049|1599|2610	3.07e-05		GO:0007411	0.267778	0
286	11	GO Biological Process		Positive regulation of ion transport	0.0023	CCL2|VAMP7|IL1A|IL1B|ADRB2|F2|NTSR1|RAB3B|EDN1|P2RY6|KCNN4	1480	1668|2619|1632|1623|2139|1656|2472|2628|1599|2220|2580	3.36e-05		GO:0043270	0.263827	0
104	7	GO Biological Process		Gland morphogenesis	0.0024	TNC|SEMA3C|SHH|NOG|TGM2|IL6|TNF	1480	2493|2040|2085|2112|2478|1572|1638	3.52e-05		GO:0022612	0.261979	0
1406	27	GO Biological Process		Homeostatic process	0.0025	CCL2|LOX|EGR1|MT2A|KLF2|NT5E|IL1A|IL1B|CP|MALL|MT1A|ANGPTL4|ADRB2|CALB2|ACOX2|F2|P2RY2|TGM2|CCN2|NTSR1|EDN1|IL6|PECAM1|LCK|MYC|KCNN4|IL31RA	1480	1668|1680|1791|2427|1899|1917|1632|1623|2034|2487|2553|1869|2139|2442|2361|1656|2121|2478|1650|2472|1599|1572|1932|1740|1764|2580|2499	3.68e-05		GO:0042592	0.260206	0
71	6	GO Biological Process		Positive regulation of chemokine production	0.0026	IL1RL1|EGR1|IL1B|ADORA2B|IL6|TNF	1480	1776|1791|1623|1920|1572|1638	3.94e-05		GO:0032722	0.258503	0
6	3	GO Biological Process		Positive regulation of immature T cell proliferation in thymus	0.0028	IL1A|IL1B|SHH	1480	1632|1623|2085	4.32e-05		GO:0033092	0.255284	0
21	4	GO Biological Process		Positive regulation of icosanoid secretion	0.003	IL1A|IL1B|NTSR1|EDN1	1480	1632|1623|2472|1599	4.72e-05		GO:0032305	0.252288	0
44	5	GO Biological Process		Endodermal cell differentiation	0.0031	COL8A1|GATA6|LAMA3|COL12A1|HMGA2	1480	2613|2043|2238|2433|2346	4.84e-05		GO:0035987	0.250864	0
299	11	GO Biological Process		Regulation of ERK1 and ERK2 cascade	0.0031	CCL2|SEMA7A|IL1A|IL1B|FGF18|ATF3|CCN2|ERRFI1|TNF|FGF1|P2RY6	1480	1668|2454|1632|1623|2067|1674|1650|2370|1638|2076|2220	4.96e-05		GO:0070372	0.250864	0
7	3	GO Biological Process		Vascular endothelial growth factor production	0.0038	IL1B|IL6|TNF	1480	1623|1572|1638	6.13e-05		GO:0010573	0.242022	0
7	3	GO Biological Process		Heat generation	0.0038	IL1A|IL1B|ADRB2	1480	1632|1623|2139	6.13e-05		GO:0031649	0.242022	0
47	5	GO Biological Process		Positive regulation of signaling receptor activity	0.004	CCL2|HBEGF|EREG|ADRB2|EDN1	1480	1668|1755|1758|2139|1599	6.47e-05		GO:2000273	0.239794	0
116	7	GO Biological Process		Positive regulation of MAP kinase activity	0.0042	FZD10|IL1B|FGF18|DKK1|EDN1|TNF|FGF1	1480	2517|1623|2067|2274|1599|1638|2076	6.78e-05		GO:0043406	0.237675	0
207	9	GO Biological Process		Positive regulation of epithelial cell proliferation	0.0044	SHH|EGR3|NOG|NRP2|RUNX2|TNF|OSR2|MYC|FGF1	1480	2085|1827|2112|2049|1998|1638|2415|1764|2076	7.23e-05		GO:0050679	0.235655	0
80	6	GO Biological Process		Acute inflammatory response	0.0045	IL1A|IL1B|F2|IL6|TNF|IL31RA	1480	1632|1623|1656|1572|1638|2499	7.36e-05		GO:0002526	0.234679	0
700	17	GO Biological Process		Regulation of ion transport	0.0048	CCL2|VAMP7|IL1A|IL1B|UBASH3B|ADRB2|F2|CATSPER1|KCNQ2|NTSR1|RAB3B|SNCG|EDN1|TNF|CACNG5|P2RY6|KCNN4	1480	1668|2619|1632|1623|2547|2139|1656|2544|2577|2472|2628|2601|1599|1638|2562|2220|2580	8.12e-05		GO:0043269	0.231876	0
565	15	GO Biological Process		Tissue morphogenesis	0.005	HBEGF|TNC|SEMA3C|SHH|LAMA3|NOG|NRP2|TGM2|DKK1|CA9|EDN1|HMGA2|GREB1L|MYC|FGF1	1480	1755|2493|2040|2085|2238|2112|2049|2478|2274|2508|1599|2346|2571|1764|2076	8.38e-05		GO:0048729	0.230103	0
25	4	GO Biological Process		Negative regulation of glial cell differentiation	0.0051	F2|NOG|NKX6-2|DAB1	1480	1656|2112|2268|2622	8.64e-05		GO:0045686	0.229243	0
51	5	GO Biological Process		Regulation of endothelial cell apoptotic process	0.0054	SERPINE1|CCL2|ANGPTL4|RGCC|TNF	1480	1611|1668|1869|2520|1638	9.27e-05		GO:2000351	0.226761	0
1321	25	GO Biological Process		Immune response	0.0055	LGALS1|SRMS|CCL2|IL1RL1|TNFSF9|SEMA7A|VAMP7|IL1A|IL1B|SEMA3C|CXCL3|ADORA2B|CXCL8|F2|RGCC|EDN1|CXCL1|LAT2|IL6|TNF|CXCL2|LCK|MILR1|HLA-DOB|IL31RA	1480	2385|2511|1668|1776|1875|2454|2619|1632|1623|2040|1698|1920|1617|1656|2520|1599|1719|2394|1572|1638|1704|1740|2412|2475|2499	9.32e-05		GO:0006955	0.225964	0
85	6	GO Biological Process		Positive regulation of smooth muscle cell proliferation	0.0059	HBEGF|EREG|EDN1|IL6|TNF|P2RY6	1480	1755|1758|1599|1572|1638|2220	0.0001		GO:0048661	0.222915	0
1252	24	GO Biological Process		Negative regulation of signal transduction	0.0062	SRMS|SERPINE1|DUSP1|ARAP3|EGR1|IL1A|IL1B|IGFBP1|UBASH3B|SHH|RGS20|ADRB2|CXCL8|NOG|PDE2A|ATF3|APCDD1L|DAB1|RUNX2|DKK1|ERRFI1|IL6|TNF|MYC	1480	2511|1611|1785|2379|1791|1632|1623|2388|2547|2085|2592|2139|1617|2112|2481|1674|2436|2622|1998|2274|2370|1572|1638|1764	0.00011		GO:0009968	0.220761	0
53	5	GO Biological Process		Regulation of platelet activation	0.0062	UBASH3B|F2|MFSD2B|THBD|IL6	1480	2547|1656|2598|1605|1572	0.00011		GO:0010543	0.220761	0
170	8	GO Biological Process		Epithelial cell proliferation	0.0062	EREG|COL8A1|SHH|NOG|RUNX2|IL6|TNF|FGF1	1480	1758|2613|2085|2112|1998|1572|1638|2076	0.00011		GO:0050673	0.220761	0
27	4	GO Biological Process		Salivary gland morphogenesis	0.0064	SEMA3C|SHH|TGM2|TNF	1480	2040|2085|2478|1638	0.00011		GO:0007435	0.219382	0
127	7	GO Biological Process		Regulation of animal organ morphogenesis	0.0065	SHH|NOG|RUNX2|DKK1|EDN1|TNF|FGF1	1480	2085|2112|1998|2274|1599|1638|2076	0.00012		GO:2000027	0.218709	0
54	5	GO Biological Process		Skeletal muscle cell differentiation	0.0066	EGR1|EGR2|SHH|FOS|ATF3	1480	1791|1839|2085|1686|1674	0.00012		GO:0035914	0.218046	0
173	8	GO Biological Process		Blood coagulation	0.0068	PLAT|UBASH3B|SHH|F2|F5|THBD|IL6|LCK	1480	1569|2547|2085|1656|2205|1605|1572|1740	0.00012		GO:0007596	0.216749	0
520	14	GO Biological Process		Secretion	0.0069	LTBP2|VAMP7|ANK1|ADORA2B|CCN2|RAB3B|SNCG|CA9|EDN1|LAT2|IL6|CTAGE8|MILR1|KCNN4	1480	2526|2619|1947|1920|1650|2628|2601|2508|1599|2394|1572|2535|2412|2580	0.00013		GO:0046903	0.216115	0
130	7	GO Biological Process		Endocrine system development	0.0072	GATA6|SHH|NOG|NKX6-2|EDN1|IL6|FOXA2	1480	2043|2085|2112|2268|1599|1572|2061	0.00013		GO:0035270	0.214267	0
56	5	GO Biological Process		Leukocyte cell-cell adhesion	0.0075	NT5E|IL1B|TNF|PECAM1|SELL	1480	1917|1623|1638|1932|1749	0.00014		GO:0007159	0.212494	0
56	5	GO Biological Process		Ureteric bud morphogenesis	0.0075	SHH|NOG|GREB1L|MYC|FGF1	1480	2085|2112|2571|1764|2076	0.00014		GO:0060675	0.212494	0
227	9	GO Biological Process		Positive regulation of neurogenesis	0.0076	EGR2|ITPKA|SEMA7A|IL1B|SHH|TGM2|NKX6-2|IL6|TNF	1480	1839|1953|2454|1623|2085|2478|2268|1572|1638	0.00014		GO:0050769	0.211919	0
29	4	GO Biological Process		Positive regulation of vascular endothelial growth factor production	0.0077	IL1A|IL1B|ADORA2B|IL6	1480	1632|1623|1920|1572	0.00015		GO:0010575	0.211351	0
340	11	GO Biological Process		Negative regulation of locomotion	0.0078	SERPINE1|CCL2|DUSP1|SEMA7A|SEMA3C|SEMA3A|SHH|NOG|RGCC|NAV3|TNF	1480	1611|1668|1785|2454|2040|2055|2085|2112|2520|2550|1638	0.00015		GO:0040013	0.210791	0
92	6	GO Biological Process		Positive regulation of cell division	0.0079	EREG|IL1A|IL1B|SHH|CENPV|FGF1	1480	1758|1632|1623|2085|2589|2076	0.00015		GO:0051781	0.210237	0
532	14	GO Biological Process		Response to inorganic substance	0.0082	MT2A|FOSB|KLF2|NT5E|ITPKA|IL1A|MT1A|SHH|JUNB|FOS|FOSL1|RUNX2|EDN1|IL6	1480	2427|1800|1899|1917|1953|1632|2553|2085|1833|1686|1815|1998|1599|1572	0.00016		GO:0010035	0.208619	0
671	16	GO Biological Process		Regulation of growth	0.0083	HBEGF|MT2A|SEMA7A|TNC|SEMA3C|SEMA3A|GATA6|IGFBP1|MT1A|ADRB2|F2|NOG|TLL2|CDA|EDN1|HMGA2	1480	1755|2427|2454|2493|2040|2055|2043|2388|2553|2139|1656|2112|2382|1938|1599|2346	0.00016		GO:0040008	0.208092	0
891	19	GO Biological Process		Negative regulation of apoptotic process	0.0083	SERPINE1|CCL2|IL1A|IL1B|GATA6|SHH|ANGPTL4|EGR3|NOG|TNFRSF6B|NTSR1|DKK1|EDN1|KRT18|IL6|TNF|HMGA2|MYC|IL31RA	1480	1611|1668|1632|1623|2043|2085|1869|1827|2112|2466|2472|2274|1599|2418|1572|1638|2346|1764|2499	0.00016		GO:0043066	0.208092	0
287	10	GO Biological Process		Ossification	0.0085	LOX|SEMA7A|TNC|FGF18|SHH|JUNB|NOG|CCN2|RUNX2|COL13A1	1480	1680|2454|2493|2067|2085|1833|2112|1650|1998|2376	0.00017		GO:0001503	0.207058	0
94	6	GO Biological Process		Artery development	0.0085	LOX|EGR2|SHH|NOG|PDE2A|EDN1	1480	1680|1839|2085|2112|2481|1599	0.00017		GO:0060840	0.207058	0
538	14	GO Biological Process		Inflammatory response	0.0089	CCL2|IRAK2|SEMA7A|IL1A|IL1B|CXCL3|FOS|CXCL8|F2|CXCL1|IL6|TNF|CXCL2|IL31RA	1480	1668|1908|2454|1632|1623|1698|1686|1617|1656|1719|1572|1638|1704|2499	0.00018		GO:0006954	0.205061	0
61	5	GO Biological Process		Negative regulation of chemotaxis	0.01	CCL2|DUSP1|SEMA7A|SEMA3C|SEMA3A	1480	1668|1785|2454|2040|2055	0.0002		GO:0050922	0.2	0
98	6	GO Biological Process		Positive regulation of interleukin-6 production	0.0103	EREG|IL1A|IL1B|ADORA2B|IL6|TNF	1480	1758|1632|1623|1920|1572|1638	0.00021		GO:0032755	0.198716	0
145	7	GO Biological Process		Regulation of nervous system process	0.0122	EGR2|IL1A|ADRB2|NTSR1|EDN1|TNF|CACNG5	1480	1839|1632|2139|2472|1599|1638|2562	0.00025		GO:0031644	0.191364	0
628	15	GO Biological Process		Cellular homeostasis	0.0123	CCL2|LOX|MT2A|IL1A|CP|MT1A|CALB2|F2|P2RY2|TGM2|EDN1|IL6|LCK|MYC|KCNN4	1480	1668|1680|2427|1632|2034|2553|2442|1656|2121|2478|1599|1572|1740|1764|2580	0.00026		GO:0019725	0.191009	0
247	9	GO Biological Process		Negative regulation of growth	0.0124	MT2A|SEMA7A|SEMA3C|SEMA3A|MT1A|ADRB2|NOG|TLL2|CDA	1480	2427|2454|2040|2055|2553|2139|2112|2382|1938	0.00026		GO:0045926	0.190658	0
13	3	GO Biological Process		Negative regulation of cell fate commitment	0.013	NKX6-2|DKK1|SPDEF	1480	2268|2274|2607	0.00028		GO:0010454	0.188606	0
147	7	GO Biological Process		Positive regulation of small molecule metabolic process	0.013	IL1B|ADORA2B|NTSR1|TNF|NNMT|FGF1|P2RY6	1480	1623|1920|2472|1638|2424|2076|2220	0.00027		GO:0062013	0.188606	0
198	8	GO Biological Process		Cellular response to metal ion	0.0137	MT2A|FOSB|ITPKA|MT1A|SHH|JUNB|FOS|EDN1	1480	2427|1800|1953|2553|2085|1833|1686|1599	0.0003		GO:0071248	0.186328	0
712	16	GO Biological Process		Cell population proliferation	0.0142	EGR1|EREG|COL8A1|GATA6|FGF18|SHH|JUNB|NOG|CCN2|RUNX2|IL6|TNF|OSR2|FAM83A|HMGA2|FGF1	1480	1791|1758|2613|2043|2067|2085|1833|2112|1650|1998|1572|1638|2415|2463|2346|2076	0.00031		GO:0008283	0.184771	0
713	16	GO Biological Process		Negative regulation of cell population proliferation	0.0144	CCL2|DUSP1|EREG|IL1A|IL1B|GATA6|SHH|CXCL8|FOSL1|NOG|RGCC|CXCL1|IL6|TNF|HMGA1|MYC	1480	1668|1785|1758|1632|1623|2043|2085|1617|1815|2112|2520|1719|1572|1638|2343|1764	0.00032		GO:0008285	0.184164	0
437	12	GO Biological Process		Response to peptide	0.0147	PLAT|EGR1|EGR2|EREG|KLF2|IGFBP1|ADRB2|FOS|CCN2|ERRFI1|EDN1|TNF	1480	1569|1791|1839|1758|1899|2388|2139|1686|1650|2370|1599|1638	0.00033		GO:1901652	0.183268	0
109	6	GO Biological Process		Negative regulation of developmental growth	0.0162	SEMA7A|SEMA3C|SEMA3A|ADRB2|NOG|TLL2	1480	2454|2040|2055|2139|2112|2382	0.00036		GO:0048640	0.179048	0
320	10	GO Biological Process		Epidermis development	0.0173	EREG|IL1A|GATA6|SHH|SCEL|CST6|LAMA3|CCN2|DKK1|COL17A1	1480	1758|1632|2043|2085|2439|2364|2238|1650|2274|2241	0.00039		GO:0008544	0.176195	0
15	3	GO Biological Process		Positive regulation of heterotypic cell-cell adhesion	0.0175	IL1B|TNF|LCK	1480	1623|1638|1740	0.0004		GO:0034116	0.175696	0
1719	28	GO Biological Process		Cell development	0.0178	LOX|EGR2|EREG|KLF2|TMOD1|SEMA7A|IL1A|IL1B|TNC|SEMA3C|SEMA3A|FGF18|SHH|LAMA3|NOG|PDE2A|GFRA1|NRP2|NKX6-2|DAB1|RUNX2|DKK1|SPDEF|EDN1|ADAMTSL1|IL6|TNF|PECAM1	1480	1680|1839|1758|1899|1944|2454|1632|1623|2493|2040|2055|2067|2085|2238|2112|2481|2367|2049|2268|2622|1998|2274|2607|1599|2610|1572|1638|1932	0.00041		GO:0048468	0.174958	0
39	4	GO Biological Process		Lipopolysaccharide-mediated signaling pathway	0.0179	CCL2|IRAK2|IL1B|TNF	1480	1668|1908|1623|1638	0.00041		GO:0031663	0.174715	0
39	4	GO Biological Process		Leukocyte degranulation	0.0179	VAMP7|ADORA2B|LAT2|MILR1	1480	2619|1920|2394|2412	0.00041		GO:0043299	0.174715	0
323	10	GO Biological Process		Cellular metal ion homeostasis	0.0181	MT2A|IL1A|CP|MT1A|CALB2|F2|TGM2|EDN1|LCK|MYC	1480	2427|1632|2034|2553|2442|1656|2478|1599|1740|1764	0.00042		GO:0006875	0.174232	0
386	11	GO Biological Process		Regulation of protein serine/threonine kinase activity	0.0184	FZD10|DUSP1|IL1B|FGF18|ADRB2|DKK1|RGCC|EDN1|TNF|HMGA2|FGF1	1480	2517|1785|1623|2067|2139|2274|2520|1599|1638|2346|2076	0.00043		GO:0071900	0.173518	0
267	9	GO Biological Process		Positive regulation of DNA-binding transcription factor activity	0.0192	IRAK2|IL1B|SHH|FOSL1|NTSR1|RGCC|EDN1|IL6|TNF	1480	1908|1623|2085|1815|2472|2520|1599|1572|1638	0.00045		GO:0051091	0.17167	0
739	16	GO Biological Process		Regulation of cytokine production	0.0197	SERPINE1|IL1RL1|EGR1|EREG|KLF2|SEMA7A|IL1A|IL1B|GATA6|ADORA2B|F2|ERRFI1|RGCC|NAV3|IL6|TNF	1480	1611|1776|1791|1758|1899|2454|1632|1623|2043|1920|1656|2370|2520|2550|1572|1638	0.00046		GO:0001817	0.170553	0
268	9	GO Biological Process		Humoral immune response	0.0197	CCL2|CXCL3|CXCL8|F2|RGCC|CXCL1|IL6|TNF|CXCL2	1480	1668|1698|1617|1656|2520|1719|1572|1638|1704	0.00046		GO:0006959	0.170553	0
74	5	GO Biological Process		Outflow tract morphogenesis	0.0198	SEMA3C|GATA6|NOG|NRP2|EDN1	1480	2040|2043|2112|2049|1599	0.00047		GO:0003151	0.170333	0
16	3	GO Biological Process		Semaphorin-plexin signaling pathway involved in neuron projection guidance	0.0198	SEMA3A|NRP2|EDN1	1480	2055|2049|1599	0.00047		GO:1902285	0.170333	0
214	8	GO Biological Process		Response to mechanical stimulus	0.0202	FOSB|IL1B|SCEL|FOS|FOSL1|PDE2A|EDN1|TNF	1480	1800|1623|2439|1686|1815|2481|1599|1638	0.00049		GO:0009612	0.169465	0
41	4	GO Biological Process		Endocrine pancreas development	0.0203	GATA6|NKX6-2|IL6|FOXA2	1480	2043|2268|1572|2061	0.00049		GO:0031018	0.16925	0
899	18	GO Biological Process		Negative regulation of gene expression	0.0209	PLAT|SERPINE1|IL1RL1|KLF2|GATA6|SHH|CENPV|CXCL8|F2|NOG|CCN2|ERRFI1|RGCC|EDN1|NAV3|IL6|TNF|HMGA2	1480	1569|1611|1776|1899|2043|2085|2589|1617|1656|2112|1650|2370|2520|1599|2550|1572|1638|2346	0.00051		GO:0010629	0.167985	0
396	11	GO Biological Process		Leukocyte differentiation	0.0215	LGALS1|EGR1|SHH|JUNB|FOS|PDE2A|RUNX2|IL6|TNF|LCK|IL31RA	1480	2385|1791|2085|1833|1686|2481|1998|1572|1638|1740|2499	0.00053		GO:0002521	0.166756	0
42	4	GO Biological Process		Acute-phase response	0.0217	IL1A|IL1B|F2|IL6	1480	1632|1623|1656|1572	0.00053		GO:0006953	0.166354	0
42	4	GO Biological Process		Positive regulation of JUN kinase activity	0.0217	FZD10|DKK1|EDN1|TNF	1480	2517|2274|1599|1638	0.00053		GO:0043507	0.166354	0
17	3	GO Biological Process		Anatomical structure arrangement	0.0222	EGR2|NRP2|DAB1	1480	1839|2049|2622	0.00055		GO:0048532	0.165365	0
167	7	GO Biological Process		Regulation of lipid localization	0.023	IL1A|IL1B|SHH|NTSR1|EDN1|IL6|TNF	1480	1632|1623|2085|2472|1599|1572|1638	0.00057		GO:1905952	0.163827	0
43	4	GO Biological Process		Cellular extravasation	0.0232	CCL2|TNF|PECAM1|SELL	1480	1668|1638|1932|1749	0.00058		GO:0045123	0.163451	0
43	4	GO Biological Process		Positive regulation of nitric oxide biosynthetic process	0.0232	KLF2|IL1B|EDN1|TNF	1480	1899|1623|1599|1638	0.00058		GO:0045429	0.163451	0
403	11	GO Biological Process		Blood circulation	0.0242	KLF2|GATA6|ADORA2B|ADRB2|P2RY2|PDE2A|F5|NTSR1|EDN1|ADM5|TNF	1480	1899|2043|1920|2139|2121|2481|2205|2472|1599|2409|1638	0.00061		GO:0008015	0.161618	0
18	3	GO Biological Process		Regulation of odontogenesis	0.0253	SHH|RUNX2|EDN1	1480	2085|1998|1599	0.00064		GO:0042481	0.159688	0
762	16	GO Biological Process		Response to hormone	0.0254	PLAT|LOX|EGR1|EGR2|EREG|FOSB|GATA6|IGFBP1|FOS|FOSL1|CCN2|ERRFI1|EDN1|IL6|TNF|P2RY6	1480	1569|1680|1791|1839|1758|1800|2043|2388|1686|1815|1650|2370|1599|1572|1638|2220	0.00064		GO:0009725	0.159517	0
3	2	GO Biological Process		Fever generation	0.0256	IL1A|IL1B	1480	1632|1623	0.00065		GO:0001660	0.159176	0
3	2	GO Biological Process		Positive regulation of calcidiol 1-monooxygenase activity	0.0256	IL1B|TNF	1480	1623|1638	0.00065		GO:0060559	0.159176	0
171	7	GO Biological Process		Positive regulation of cation transmembrane transport	0.0257	CCL2|ADRB2|F2|NTSR1|EDN1|P2RY6|KCNN4	1480	1668|2139|1656|2472|1599|2220|2580	0.00066		GO:1904064	0.159007	0
284	9	GO Biological Process		Negative regulation of cytokine production	0.0269	IL1RL1|KLF2|GATA6|F2|ERRFI1|RGCC|NAV3|IL6|TNF	1480	1776|1899|2043|1656|2370|2520|2550|1572|1638	0.00069		GO:0001818	0.157025	0
620	14	GO Biological Process		Regulation of secretion	0.0274	VAMP7|IL1A|IL1B|ADORA2B|P2RY2|NTSR1|RAB3B|SNCG|RGCC|EDN1|IL6|TNF|FOXA2|KCNN4	1480	2619|1632|1623|1920|2121|2472|2628|2601|2520|1599|1572|1638|2061|2580	0.00071		GO:0051046	0.156225	0
347	10	GO Biological Process		Urogenital system development	0.0276	EGR1|TNC|SHH|NOG|GFRA1|OSR2|PECAM1|GREB1L|MYC|FGF1	1480	1791|2493|2085|2112|2367|2415|1932|2571|1764|2076	0.00072		GO:0001655	0.155909	0
412	11	GO Biological Process		Developmental growth	0.0277	EREG|KLF2|SEMA7A|SEMA3A|GATA6|IGFBP1|SHH|TM4SF4|NRP2|EDN1|FGF1	1480	1758|1899|2454|2055|2043|2388|2085|2430|2049|1599|2076	0.00072		GO:0048589	0.155752	0
19	3	GO Biological Process		Negative regulation of platelet activation	0.0279	UBASH3B|F2|THBD	1480	2547|1656|1605	0.00073		GO:0010544	0.15544	0
19	3	GO Biological Process		Response to corticosterone	0.0279	FOSB|FOS|FOSL1	1480	1800|1686|1815	0.00073		GO:0051412	0.15544	0
231	8	GO Biological Process		Regulation of leukocyte migration	0.0295	SERPINE1|CCL2|DUSP1|IL1A|CXCL8|EDN1|IL6|TNF	1480	1611|1668|1785|1632|1617|1599|1572|1638	0.00079		GO:0002685	0.153018	0
47	4	GO Biological Process		Negative chemotaxis	0.0295	SEMA7A|SEMA3C|SEMA3A|NRP2	1480	2454|2040|2055|2049	0.00079		GO:0050919	0.153018	0
128	6	GO Biological Process		Cellular response to hypoxia	0.0303	EGR1|GATA6|FOS|RGCC|EDN1|MYC	1480	1791|2043|1686|2520|1599|1764	0.00082		GO:0071456	0.151856	0
20	3	GO Biological Process		Activation of transmembrane receptor protein tyrosine kinase activity	0.031	HBEGF|EREG|ADRB2	1480	1755|1758|2139	0.00084		GO:0007171	0.150864	0
20	3	GO Biological Process		Middle ear morphogenesis	0.031	NOG|EDN1|OSR2	1480	2112|1599|2415	0.00084		GO:0042474	0.150864	0
20	3	GO Biological Process		interleukin-1-mediated signaling pathway	0.031	EGR1|IRAK2|IL1B	1480	1791|1908|1623	0.00084		GO:0070498	0.150864	0
20	3	GO Biological Process		Cellular response to gonadotropin stimulus	0.031	PLAT|GATA6|EDN1	1480	1569|2043|1599	0.00084		GO:0071371	0.150864	0
129	6	GO Biological Process		Cell killing	0.0311	VAMP7|CXCL3|CXCL8|F2|CXCL1|CXCL2	1480	2619|1698|1617|1656|1719|1704	0.00085		GO:0001906	0.150724	0
85	5	GO Biological Process		Chondrocyte differentiation	0.0311	FGF18|CCN2|RUNX2|OSR2|HMGA2	1480	2067|1650|1998|2415|2346	0.00085		GO:0002062	0.150724	0
85	5	GO Biological Process		Adult locomotory behavior	0.0311	TMOD1|NTSR1|DAB1|SNCG|FOXA2	1480	1944|2472|2622|2601|2061	0.00085		GO:0008344	0.150724	0
48	4	GO Biological Process		Vasodilation	0.0311	KLF2|ADORA2B|ADRB2|TNF	1480	1899|1920|2139|1638	0.00085		GO:0042311	0.150724	0
2365	34	GO Biological Process		Regulation of cellular component organization	0.0312	SERPINE1|FZD10|HBEGF|DUSP1|EREG|TMOD1|ITPKA|SEMA7A|IL1A|IL1B|NGEF|TNC|SEMA3C|SEMA3A|IGFBP1|SPC25|CENPV|HAS3|ADRB2|F2|MMP1|PDE2A|NRP2|CCN2|DAB1|DKK1|CDA|RGCC|EDN1|NAV3|IL6|TNF|ARHGAP22|MYC	1480	1611|2517|1755|1785|1758|1944|1953|2454|1632|1623|2514|2493|2040|2055|2388|2091|2589|2556|2139|1656|1644|2481|2049|1650|2622|2274|1938|2520|1599|2550|1572|1638|2448|1764	0.00086		GO:0051128	0.150585	0
2760	38	GO Biological Process		Negative regulation of macromolecule metabolic process	0.0327	PLAT|SERPINE1|RASD1|HBEGF|IL1RL1|DUSP1|EGR1|EREG|FOSB|KLF2|IL1B|GATA6|UBASH3B|SHH|CENPV|CXCL8|F2|CST6|ZBED2|NOG|PDE2A|ATF3|CCN2|NKX6-2|RUNX2|DKK1|SPDEF|ERRFI1|RGCC|EDN1|NAV3|IL6|TNF|HMGA1|OSR2|SPINK13|HMGA2|MYC	1480	1569|1611|2445|1755|1776|1785|1791|1758|1800|1899|1623|2043|2547|2085|2589|1617|1656|2364|2403|2112|2481|1674|1650|2268|1998|2274|2607|2370|2520|1599|2550|1572|1638|2343|2415|2490|2346|1764	0.00091		GO:0010605	0.148545	0
638	14	GO Biological Process		Regulation of defense response	0.0332	LGALS1|SERPINE1|IL1RL1|EREG|NT5E|SEMA7A|VAMP7|IL1B|TNC|GATA6|ADORA2B|PDE2A|IL6|TNF	1480	2385|1611|1776|1758|1917|2454|2619|1623|2493|2043|1920|2481|1572|1638	0.00093		GO:0031347	0.147886	0
4	2	GO Biological Process		Positive regulation of chronic inflammatory response	0.0344	ADORA2B|TNF	1480	1920|1638	0.00097		GO:0002678	0.146344	0
4	2	GO Biological Process		Oncogene-induced cell senescence	0.0344	HMGA1|HMGA2	1480	2343|2346	0.00097		GO:0090402	0.146344	0
4	2	GO Biological Process		Sympathetic neuron projection extension	0.0344	SEMA3A|NRP2	1480	2055|2049	0.00097		GO:0097490	0.146344	0
498	12	GO Biological Process		Muscle structure development	0.0347	LGALS1|HBEGF|LOX|EGR1|EGR2|TMOD1|GATA6|SHH|FOS|EGR3|NOG|ATF3	1480	2385|1755|1680|1791|1839|1944|2043|2085|1686|1827|2112|1674	0.001		GO:0061061	0.145967	0
1290	22	GO Biological Process		Neurogenesis	0.0351	CCL2|FZD10|EGR2|SEMA7A|IL1B|TNC|SEMA3C|SEMA3A|SHH|LAMA3|NOG|GFRA1|NRP2|NKX6-2|DAB1|RUNX2|EDN1|ADAMTSL1|NAV3|IL6|TNF|FOXA2	1480	1668|2517|1839|2454|1623|2493|2040|2055|2085|2238|2112|2367|2049|2268|2622|1998|1599|2610|2550|1572|1638|2061	0.001		GO:0022008	0.145469	0
89	5	GO Biological Process		Cellular response to calcium ion	0.036	FOSB|ITPKA|JUNB|FOS|EDN1	1480	1800|1953|1833|1686|1599	0.001		GO:0071277	0.14437	0
22	3	GO Biological Process		Positive regulation of steroid biosynthetic process	0.0368	IL1A|TNF|FGF1	1480	1632|1638|2076	0.0011		GO:0010893	0.143415	0
574	13	GO Biological Process		Cellular response to organonitrogen compound	0.0368	PLAT|EGR1|KLF2|IGFBP1|ADRB2|FOS|P2RY2|PDE2A|TGM2|ERRFI1|EDN1|TNF|P2RY6	1480	1569|1791|1899|2388|2139|1686|2121|2481|2478|2370|1599|1638|2220	0.0011		GO:0071417	0.143415	0
505	12	GO Biological Process		Regulation of anatomical structure size	0.0379	KLF2|TMOD1|SEMA7A|SEMA3C|SEMA3A|ADORA2B|ADRB2|P2RY2|RAB3B|EDN1|TNF|KCNN4	1480	1899|1944|2454|2040|2055|1920|2139|2121|2628|1599|1638|2580	0.0011		GO:0090066	0.142136	0
189	7	GO Biological Process		Regulation of stress-activated MAPK cascade	0.0388	DUSP1|IL1A|IL1B|SEMA3A|CCN2|TNF|MYC	1480	1785|1632|1623|2055|1650|1638|1764	0.0012		GO:0032872	0.141117	0
508	12	GO Biological Process		Cellular response to organic cyclic compound	0.0395	PLAT|CCL2|EGR1|KLF2|IL1B|P2RY2|PDE2A|TGM2|ERRFI1|EDN1|TNF|P2RY6	1480	1569|1668|1791|1899|1623|2121|2481|2478|2370|1599|1638|2220	0.0012		GO:0071407	0.14034	0
190	7	GO Biological Process		Multi-organism reproductive process	0.0397	FOSB|IL1B|JUNB|FOS|FOSL1|THBD|EDN1	1480	1800|1623|1833|1686|1815|1605|1599	0.0012		GO:0044703	0.140121	0
23	3	GO Biological Process		Negative regulation of systemic arterial blood pressure	0.0401	ADRB2|NTSR1|TNF	1480	2139|2472|1638	0.0012		GO:0003085	0.139686	0
53	4	GO Biological Process		Protein kinase B signaling	0.0401	CCL2|LOX|IL1B|TNF	1480	1668|1680|1623|1638	0.0012		GO:0043491	0.139686	0
308	9	GO Biological Process		Positive regulation of secretion	0.0401	VAMP7|IL1A|IL1B|ADORA2B|P2RY2|NTSR1|RGCC|EDN1|KCNN4	1480	2619|1632|1623|1920|2121|2472|2520|1599|2580	0.0012		GO:0051047	0.139686	0
23	3	GO Biological Process		Prostate gland epithelium morphogenesis	0.0401	TNC|SHH|NOG	1480	2493|2085|2112	0.0012		GO:0060740	0.139686	0
140	6	GO Biological Process		Negative regulation of neuron projection development	0.0419	SEMA7A|NGEF|SEMA3C|SEMA3A|DAB1|DKK1	1480	2454|2514|2040|2055|2622|2274	0.0013		GO:0010977	0.137779	0
140	6	GO Biological Process		Blood vessel diameter maintenance	0.0419	KLF2|ADORA2B|ADRB2|P2RY2|EDN1|TNF	1480	1899|1920|2139|2121|1599|1638	0.0013		GO:0097746	0.137779	0
250	8	GO Biological Process		Cell fate commitment	0.0422	GATA6|SHH|NKX6-2|RUNX2|SPDEF|EDN1|IL6|FOXA2	1480	2043|2085|2268|1998|2607|1599|1572|2061	0.0013		GO:0045165	0.137469	0
1763	27	GO Biological Process		Regulation of transport	0.0426	SERPINE1|CCL2|VAMP7|IL1A|IL1B|UBASH3B|SHH|ADORA2B|ADRB2|F2|CATSPER1|P2RY2|KCNQ2|TGM2|NTSR1|RAB3B|SNCG|DKK1|RGCC|EDN1|SIAH3|IL6|TNF|FOXA2|CACNG5|P2RY6|KCNN4	1480	1611|1668|2619|1632|1623|2547|2085|1920|2139|1656|2544|2121|2577|2478|2472|2628|2601|2274|2520|1599|2583|1572|1638|2061|2562|2220|2580	0.0013		GO:0051049	0.137059	0
194	7	GO Biological Process		Positive regulation of peptidyl-tyrosine phosphorylation	0.0432	HBEGF|EREG|GFRA1|IL6|TNF|PECAM1|IL31RA	1480	1755|1758|2367|1572|1638|1932|2499	0.0013		GO:0050731	0.136452	0
95	5	GO Biological Process		Regulation of epithelial to mesenchymal transition	0.0436	IL1B|NOG|RGCC|IL6|FOXA2	1480	1623|2112|2520|1572|2061	0.0014		GO:0010717	0.136051	0
5	2	GO Biological Process		Trunk neural crest cell migration	0.0436	SHH|NRP2	1480	2085|2049	0.0014		GO:0036484	0.136051	0
5	2	GO Biological Process		ERBB2-ERBB4 signaling pathway	0.0436	HBEGF|EREG	1480	1755|1758	0.0014		GO:0038135	0.136051	0
5	2	GO Biological Process		Response to cycloheximide	0.0436	KLF2|CDA	1480	1899|1938	0.0014		GO:0046898	0.136051	0
590	13	GO Biological Process		Embryonic morphogenesis	0.0436	DUSP1|COL8A1|GATA6|SHH|LAMA3|COL12A1|NOG|RUNX2|DKK1|EDN1|FOXA2|OSR2|HMGA2	1480	1785|2613|2043|2085|2238|2433|2112|1998|2274|1599|2061|2415|2346	0.0014		GO:0048598	0.136051	0
5	2	GO Biological Process		Salivary gland cavitation	0.0436	SHH|TGM2	1480	2085|2478	0.0014		GO:0060662	0.136051	0
5	2	GO Biological Process		Epithelial cell proliferation involved in salivary gland morphogenesis	0.0436	SHH|TNF	1480	2085|1638	0.0014		GO:0060664	0.136051	0
5	2	GO Biological Process		Negative regulation of vascular wound healing	0.0436	SERPINE1|TNF	1480	1611|1638	0.0014		GO:0061044	0.136051	0
144	6	GO Biological Process		Limb morphogenesis	0.0459	SEMA3C|SHH|NOG|RUNX2|DKK1|OSR2	1480	2040|2085|2112|1998|2274|2415	0.0015		GO:0035108	0.133819	0
25	3	GO Biological Process		Neutrophil mediated immunity	0.047	VAMP7|F2|IL6	1480	2619|1656|1572	0.0015		GO:0002446	0.13279	0
25	3	GO Biological Process		Outflow tract septum morphogenesis	0.047	SEMA3C|GATA6|NRP2	1480	2040|2043|2049	0.0015		GO:0003148	0.13279	0
1331	22	GO Biological Process		Response to external biotic stimulus	0.047	SRMS|SERPINE1|CCL2|IRAK2|VAMP7|IL1A|IL1B|CXCL3|FOS|CXCL8|F2|FOSL1|CDA|THBD|EDN1|CXCL1|IL6|TNF|CXCL2|HMGA2|LCK|IL31RA	1480	2511|1611|1668|1908|2619|1632|1623|1698|1686|1617|1656|1815|1938|1605|1599|1719|1572|1638|1704|2346|1740|2499	0.0015		GO:0043207	0.13279	0
25	3	GO Biological Process		Lung epithelial cell differentiation	0.047	KLF2|GATA6|SPDEF	1480	1899|2043|2607	0.0015		GO:0060487	0.13279	0
915	17	GO Biological Process		Positive regulation of transport	0.0495	SERPINE1|CCL2|VAMP7|IL1A|IL1B|SHH|ADORA2B|ADRB2|F2|P2RY2|NTSR1|RAB3B|RGCC|EDN1|TNF|P2RY6|KCNN4	1480	1611|1668|2619|1632|1623|2085|1920|2139|1656|2121|2472|2628|2520|1599|1638|2220|2580	0.0016		GO:0051050	0.130539	0

## Sheet: GO Biological Process Susp Aver
# background genes	# genes	category	chart color	description	FDR value	genes	network.SUID	nodes.SUID	p-value	PMID	term name	transferred FDR value	year
152	14	GO Biological Process		Import across plasma membrane	2.43e-06	KCNJ13|SLC9A2|HCN4|KCNJ3|SLC9A4|SLC7A8|SLC6A13|SLC22A2|KCNJ1|SLC12A3|SLC15A2|KCNJ5|SLC12A1|KCNJ8	128	778|511|610|361|457|379|631|487|256|262|577|364|268|757	1.55e-10		GO:0098739	0.773287	0
493	22	GO Biological Process		Circulatory system process	4.07e-06	APOE|HCN4|NPR3|ADAMTS16|KCNJ3|SLC7A8|SERPINF2|SLC6A13|ANK2|SLC22A2|NPR1|SLC16A12|KL|SMTNL2|GCGR|SLC15A2|CASR|KCNJ5|SLCO1C1|KNG1|KCNJ8|MYL3	128	622|610|346|832|361|379|301|631|625|487|394|496|277|730|538|577|415|364|382|307|757|784	5.19e-10		GO:0003013	0.742436	0
3654	65	GO Biological Process		Regulation of biological quality	7.39e-06	USH1C|SCTR|AQP2|HRG|SLC9A2|APOE|UNC13C|CYP2C9|HCN4|NPR3|ADAMTS16|SEMA3D|SOX8|KCNJ3|SLC9A4|KLF15|CLDN19|SPINK1|ATP6V0A4|RIC3|ATP10B|SLC7A8|SERPINF2|SEMA6D|MT1H|EPHB3|CACNA1H|SLITRK2|SLC6A13|PTGER3|ANK2|SLC22A2|HEY2|NPR1|PTGFR|IFIT1|KCNK15|FABP3|SLC30A2|SYNDIG1|LRRC19|KL|ESRRB|SEMA5A|SMTNL2|PTPRN2|AFP|GCGR|HPSE|SLC12A3|PTH1R|PLCL1|TMPRSS3|CASR|ADH1C|KCNJ5|CRYAB|RHBG|SLCO1C1|PPFIA2|NEB|KNG1|SLC12A1|…	128	217|247|250|298|511|622|547|562|610|346|832|811|517|361|457|448|370|739|748|454|616|379|301|643|481|571|388|652|631|532|625|487|694|394|721|334|583|619|808|589|565|277|574|676|730|598|688|538|475|262|463|817|613|415|766|364|706|829|382|814|724|307|268|757|784	1.41e-09		GO:0065008	0.706757	0
44	8	GO Biological Process		Potassium ion import across plasma membrane	3.98e-05	KCNJ13|HCN4|KCNJ3|KCNJ1|SLC12A3|KCNJ5|SLC12A1|KCNJ8	128	778|610|361|256|262|364|268|757	1.27e-08		GO:1990573	0.606041	0
886	26	GO Biological Process		Cation transport	0.00012	HRG|KCNJ13|SLC9A2|HCN4|SLC38A4|KCNJ3|SLC9A4|ATP6V0A4|SLC7A8|CACNA1H|SLC6A13|ANK2|SLC22A2|ANXA9|KCNK15|SLC30A2|NOX5|KCNJ1|SLC12A3|SLC15A2|CASR|KCNJ5|RHBG|SLC12A1|SLC19A3|KCNJ8	128	298|778|511|610|673|361|457|748|379|388|631|625|487|490|583|808|472|256|262|577|415|364|829|268|592|757	5.93e-08		GO:0006812	0.540026	0
262	14	GO Biological Process		Vascular process in circulatory system	0.00019	APOE|NPR3|SLC7A8|SERPINF2|SLC6A13|SLC22A2|NPR1|SLC16A12|SMTNL2|SLC15A2|CASR|SLCO1C1|KNG1|KCNJ8	128	622|346|379|301|631|487|394|496|730|577|415|382|307|757	1.07e-07		GO:0003018	0.512538	0
2029	40	GO Biological Process		System process	0.00059	USH1C|AQP2|APOE|CHL1|RTP4|HCN4|NPR3|HMCN1|ADAMTS16|KCNJ3|SLC9A4|KLF15|CLDN19|ATP6V0A4|SLC26A7|SLC7A8|SERPINF2|CACNA1H|SLC6A13|PTGER3|ANK2|GRM8|SLC22A2|HEY2|NPR1|ANXA9|SLC16A12|KL|SMTNL2|GCGR|TMPRSS3|MYO7B|SLC15A2|CASR|KCNJ5|CRYAB|SLCO1C1|KNG1|KCNJ8|MYL3	128	217|250|622|499|331|610|346|790|832|361|457|448|370|748|514|379|301|388|631|532|625|604|487|694|394|490|496|277|730|538|613|220|577|415|364|706|382|307|757|784	5.02e-07		GO:0003008	0.44476	0
2749	46	GO Biological Process		Regulation of multicellular organismal process	0.0039	HRG|FGL2|APOE|HCN4|NPR3|SEMA3D|SOX8|KCNJ3|SPINK1|CLEC4E|CLEC7A|ATOH8|SERPINF2|ACPP|SEMA6D|EPHB3|CACNA1H|SLITRK2|DUSP9|PTGER3|ANK2|PROX1|HEY2|NPR1|SYNDIG1|LRRC19|KL|ESRRB|GPNMB|RSAD2|SEMA5A|NOX5|SMTNL2|ENAM|SOX6|HPSE|PLCL1|TMEM176B|TMEM176A|CASR|IDO1|KCNJ5|NDRG2|SPON2|KNG1|MYL3	128	298|316|622|610|346|811|517|361|739|664|637|787|301|535|643|571|388|652|805|532|625|478|694|394|589|565|277|574|727|340|676|472|730|427|658|475|817|436|439|415|679|364|763|820|307|784	5.21e-06		GO:0051239	0.33179	0
904	22	GO Biological Process		Chemical homeostasis	0.0092	SCTR|AQP2|SLC9A2|APOE|SLC9A4|KLF15|ATP6V0A4|SLC7A8|MT1H|ANK2|IFIT1|FABP3|SLC30A2|KL|PTPRN2|GCGR|SLC12A3|PTH1R|TMPRSS3|CASR|RHBG|SLC12A1	128	247|250|511|622|457|448|748|379|481|625|334|619|808|277|598|538|262|463|613|415|829|268	1.29e-05		GO:0048878	0.280453	0
86	7	GO Biological Process		Transport across blood-brain barrier	0.0099	SLC7A8|SLC6A13|SLC22A2|SLC16A12|SLC15A2|SLCO1C1|KCNJ8	128	379|631|487|496|577|382|757	1.46e-05		GO:0150104	0.276067	0
99	7	GO Biological Process		Action potential	0.0215	HCN4|KCNJ3|CLDN19|CACNA1H|ANK2|KCNJ5|KCNJ8	128	610|361|370|388|625|364|757	3.42e-05		GO:0001508	0.229678	0
505	15	GO Biological Process		Regulation of anatomical structure size	0.024	USH1C|SCTR|APOE|NPR3|SEMA3D|SERPINF2|SEMA6D|NPR1|SEMA5A|SMTNL2|SLC12A3|CASR|NEB|KNG1|SLC12A1	128	217|247|622|346|811|301|643|394|676|730|262|415|724|307|268	3.97e-05		GO:0090066	0.223098	0
283	11	GO Biological Process		Muscle system process	0.0262	HCN4|KCNJ3|KLF15|CACNA1H|PTGER3|ANK2|HEY2|KCNJ5|CRYAB|KCNJ8|MYL3	128	610|361|448|388|532|625|694|364|706|757|784	4.51e-05		GO:0003012	0.217852	0
527	15	GO Biological Process		Ion homeostasis	0.0356	SLC9A2|APOE|SLC9A4|ATP6V0A4|SLC7A8|MT1H|ANK2|SLC30A2|KL|SLC12A3|PTH1R|TMPRSS3|CASR|RHBG|SLC12A1	128	511|622|457|748|379|481|625|808|277|262|463|613|415|829|268	6.35e-05		GO:0050801	0.199513	0
22	4	GO Biological Process		Ventricular cardiac muscle cell action potential	0.0356	KCNJ3|ANK2|KCNJ5|KCNJ8	128	361|625|364|757	6.53e-05		GO:0086005	0.199513	0
6490	80	GO Biological Process		Multicellular organismal process	0.0406	USH1C|SCTR|AQP2|BLNK|HRG|APOE|CHL1|RTP4|HCN4|NPR3|HMCN1|ADAMTS16|BMP3|SEMA3D|SST|IRX6|SOX8|KCNJ3|SLC9A4|KLF15|CLDN19|SPINK1|CLEC4E|ATOH8|IRX1|ATP6V0A4|SLC26A7|SLC7A8|SERPINF2|SEMA6D|EPHB3|CACNA1H|SLITRK2|SLC6A13|PTGER3|ANK2|GRM8|SLC22A2|PROX1|PAPPA2|HEY2|NPR1|ANXA9|HMGCS2|PTGFR|SLC16A12|UBD|KL|ESRRB|RSAD2|LGI2|SEMA5A|NOX5|SMTNL2|AFP|BCAS1|SOX6|GCGR|HPSE|KIF26A|SLC12A3|PTH1R|TMEM176B|TMPRSS3|FREM1…	128	217|247|250|484|298|622|499|331|610|346|790|832|685|811|355|718|517|361|457|448|370|739|664|787|799|748|514|379|301|643|571|388|652|631|532|625|604|487|478|772|694|394|490|775|721|496|754|277|574|340|712|676|472|730|688|802|658|538|475|586|262|463|436|613|781|220|577|415|703|679|364|706|382|763|541|724|307|550|757|784	7.77e-05		GO:0032501	0.191652	0

## Sheet: Top 10 GO Terms per Condition
Condition	Rank	GO Biological Process desciption	FDR	-LOG2(FDR)
Domes	1	Cell surface receptor signaling pathway	1.03e-09	29.8547
Domes	2	Regulation of multicellular organismal development	1.23e-09	29.5987
Domes	3	Vasculature development	1.09e-08	26.4511
Domes	4	Tissue development	1.09e-08	26.4511
Domes	5	Positive regulation of multicellular organismal process	1.09e-08	26.4511
Domes	6	Response to organic substance	4.16e-08	24.5188
Domes	7	Regulation of anatomical structure morphogenesis	2.19e-07	22.1226
Domes	8	Chemotaxis	5.82e-07	20.7125
Domes	9	Response to cytokine	7.65e-07	20.318
Domes	10	Anatomical structure morphogenesis	8.92e-07	20.0965
Suspension	1	Import across plasma membrane	2.43e-06	18.6506
Suspension	2	Circulatory system process	4.07e-06	17.9065
Suspension	3	Regulation of biological quality	7.39e-06	17.046
Suspension	4	Potassium ion import across plasma membrane	3.98e-05	14.6169
Suspension	5	Cation transport	0.00012	13.0247
Suspension	6	Vascular process in circulatory system	0.00019	12.3617
Suspension	7	System process	0.00059	10.727
Suspension	8	Regulation of multicellular organismal process	0.0039	8.00231
Suspension	9	Chemical homeostasis	0.0092	6.76415
Suspension	10	Transport across blood-brain barrier	0.0099	6.65836
