# Supplementary material for: Modelling kidney cystogenesis using human kidney tubuloid cultures
Source: BMC Mol Cell Biol. 2026 May 11;27:26. doi: 10.1186/s12860-026-00591-x (PMC13162504; doi:10.1186/s12860-026-00591-x)
Supplement: Supplementary file 8 — Supplementary Material 8 [file 12860_2026_591_MOESM8_ESM.xlsx]

## Sheet: Tabelle1
Condition	Medium									DMSO									10 µM Forskolin
Donor	A	A	A	B	B	B	C	C	C	A	A	A	B	B	B	C	C	C	A	A	A	B	B	B	C	C	C
0 h	29	18	29	25	27	27	22	19	11	34	37	38	30	32	40	22	21	11	36	29	23	42	32	35	12	17	16
5 h	40	32	32	36	45	45	17	17	17	28	35	34	37	26	38	15	14	13	134	148	135	152	153	133	61	68	70
24 h	44	32	30	44	50	40	8	22	12	30	23	40	45	44	34	19	20	15	104	122	114	126	123	123	69	80	89
48 h	33	29	36	52	37	39	10	22	18	37	26	35	32	52	43	17	15	16	139	135	88	81	86	59	79	82	81
72 h	41	37	37	30	23	27	8	12	16	39	38	34	32	26	22	15	22	14	151	154	73	63	69	83	65	71	63
