# Supplementary material for: Modelling kidney cystogenesis using human kidney tubuloid cultures
Source: BMC Mol Cell Biol. 2026 May 11;27:26. doi: 10.1186/s12860-026-00591-x (PMC13162504; doi:10.1186/s12860-026-00591-x)
Supplement: Supplementary file 9 — Supplementary Material 9 [file 12860_2026_591_MOESM9_ESM.xlsx]

## Sheet: Tabelle1
Donor	Condition	Count MIB-1+	Count MIB-1-	Total	% pos	% neg
A	Domes	306	208	514	59.5331	40.4669
	Suspension	120	234	354	33.8983	66.1017
B	Domes	427	421	848	50.3538	49.6462
	Suspension	114	1492	1606	7.09838	92.9016
C	Domes	782	289	1071	73.0159	26.9841
	Suspension	289	826	1115	25.9193	74.0807
