# Supplementary material for: Modelling kidney cystogenesis using human kidney tubuloid cultures
Source: BMC Mol Cell Biol. 2026 May 11;27:26. doi: 10.1186/s12860-026-00591-x (PMC13162504; doi:10.1186/s12860-026-00591-x)
Supplement: Supplementary file 10 — Supplementary Material 10 [file 12860_2026_591_MOESM10_ESM.xlsx]

## Sheet: GSEA Report
GSEA Report
The dataset has 14426 native features
After collapsing features into gene symbols, there are: 13751 genes
Chip platform: ftp.broadinstitute.org://pub/gsea/msigdb/human/annotations/Human_Ensembl_Gene_ID_MSigDB.v2024.1.Hs.chip
Number of permutations: 1000
The dataset has 13751 features (genes)
# of markers for phenotype 1: 8519 (62.0% ) with correlation area 67.0%
# of markers for phenotype 0: 5232 (38.0% ) with correlation area 33.0%
Butterfly plot of significant genes							Global ES Histogram							Plot of p-values vs. NES

## Sheet: Dome
Table: Gene sets enriched in phenotype 0 (12 samples) [Dome]
	GS	SIZE	ES	NES	NOM p-val	FDR q-val	FWER p-val	RANK AT MAX	LEADING EDGE
1	HALLMARK_TGF_BETA_SIGNALING	53	-0.51	-1.73	0.006	0.107	0.071	728	tags=17%, list=5%, signal=18%
2	HALLMARK_MYC_TARGETS_V1	200	-0.61	-1.67	0.032	0.105	0.131	3964	tags=66%, list=29%, signal=91%
3	HALLMARK_IL6_JAK_STAT3_SIGNALING	58	-0.57	-1.61	0.013	0.134	0.211	937	tags=31%, list=7%, signal=33%
4	HALLMARK_APOPTOSIS	149	-0.47	-1.59	0.004	0.116	0.242	1976	tags=34%, list=14%, signal=40%
5	HALLMARK_MTORC1_SIGNALING	197	-0.41	-1.54	0.062	0.161	0.370	2636	tags=36%, list=19%, signal=43%
6	HALLMARK_TNFA_SIGNALING_VIA_NFKB	176	-0.66	-1.53	0.016	0.145	0.392	2000	tags=51%, list=15%, signal=58%
7	HALLMARK_MYC_TARGETS_V2	57	-0.60	-1.43	0.123	0.281	0.610	2621	tags=49%, list=19%, signal=60%
8	HALLMARK_INFLAMMATORY_RESPONSE	124	-0.56	-1.42	0.078	0.275	0.643	1188	tags=37%, list=9%, signal=40%
9	HALLMARK_G2M_CHECKPOINT	197	-0.64	-1.42	0.137	0.245	0.643	2415	tags=48%, list=18%, signal=57%
10	HALLMARK_APICAL_JUNCTION	155	-0.37	-1.40	0.076	0.261	0.686	1908	tags=30%, list=14%, signal=34%
11	HALLMARK_MITOTIC_SPINDLE	196	-0.46	-1.39	0.163	0.250	0.699	2406	tags=31%, list=17%, signal=37%
12	HALLMARK_UNFOLDED_PROTEIN_RESPONSE	112	-0.40	-1.39	0.129	0.232	0.701	2091	tags=24%, list=15%, signal=28%
13	HALLMARK_GLYCOLYSIS	181	-0.35	-1.38	0.066	0.218	0.707	2750	tags=35%, list=20%, signal=44%
14	HALLMARK_HYPOXIA	173	-0.44	-1.38	0.110	0.209	0.717	2567	tags=44%, list=19%, signal=53%
15	HALLMARK_E2F_TARGETS	197	-0.65	-1.34	0.208	0.244	0.779	2725	tags=60%, list=20%, signal=74%
16	HALLMARK_EPITHELIAL_MESENCHYMAL_TRANSITION	172	-0.51	-1.33	0.155	0.246	0.796	1894	tags=41%, list=14%, signal=47%
17	HALLMARK_IL2_STAT5_SIGNALING	154	-0.36	-1.33	0.050	0.243	0.804	1849	tags=31%, list=13%, signal=36%
18	HALLMARK_PI3K_AKT_MTOR_SIGNALING	91	-0.27	-1.31	0.113	0.252	0.826	1527	tags=13%, list=11%, signal=15%
19	HALLMARK_DNA_REPAIR	149	-0.32	-1.30	0.185	0.255	0.845	3547	tags=43%, list=26%, signal=57%
20	HALLMARK_ESTROGEN_RESPONSE_LATE	169	-0.34	-1.28	0.056	0.262	0.867	1430	tags=27%, list=10%, signal=30%
21	HALLMARK_COMPLEMENT	146	-0.36	-1.27	0.114	0.258	0.874	718	tags=15%, list=5%, signal=16%
22	HALLMARK_P53_PATHWAY	189	-0.35	-1.27	0.150	0.248	0.874	1469	tags=23%, list=11%, signal=26%
23	HALLMARK_UV_RESPONSE_UP	137	-0.28	-1.24	0.090	0.279	0.905	2588	tags=34%, list=19%, signal=42%
24	HALLMARK_KRAS_SIGNALING_UP	144	-0.38	-1.23	0.124	0.283	0.922	1142	tags=28%, list=8%, signal=31%
25	HALLMARK_COAGULATION	91	-0.41	-1.20	0.213	0.307	0.938	2017	tags=32%, list=15%, signal=37%
26	HALLMARK_ANDROGEN_RESPONSE	94	-0.27	-1.19	0.197	0.308	0.943	2252	tags=28%, list=16%, signal=33%
27	HALLMARK_ALLOGRAFT_REJECTION	115	-0.37	-1.19	0.217	0.299	0.943	1919	tags=26%, list=14%, signal=30%
28	HALLMARK_ESTROGEN_RESPONSE_EARLY	177	-0.33	-1.18	0.208	0.302	0.952	1659	tags=25%, list=12%, signal=29%
29	HALLMARK_REACTIVE_OXYGEN_SPECIES_PATHWAY	45	-0.32	-1.17	0.300	0.297	0.953	3352	tags=44%, list=24%, signal=59%
30	HALLMARK_CHOLESTEROL_HOMEOSTASIS	70	-0.34	-1.15	0.305	0.312	0.963	926	tags=13%, list=7%, signal=14%
31	HALLMARK_HEDGEHOG_SIGNALING	28	-0.33	-1.03	0.413	0.467	0.989	1670	tags=29%, list=12%, signal=32%
32	HALLMARK_NOTCH_SIGNALING	30	-0.30	-1.00	0.446	0.497	0.992	2555	tags=30%, list=19%, signal=37%
33	HALLMARK_SPERMATOGENESIS	77	-0.30	-0.91	0.597	0.613	0.999	1617	tags=27%, list=12%, signal=31%
34	HALLMARK_UV_RESPONSE_DN	138	-0.23	-0.91	0.599	0.602	0.999	1038	tags=13%, list=8%, signal=14%
35	HALLMARK_ANGIOGENESIS	27	-0.29	-0.86	0.666	0.663	1.000	1797	tags=30%, list=13%, signal=34%

## Sheet: Suspension
Table: Gene sets enriched in phenotype 1 (12 samples) [Suspension]
	GS	SIZE	ES	NES	NOM p-val	FDR q-val	FWER p-val	RANK AT MAX	LEADING EDGE
1	HALLMARK_OXIDATIVE_PHOSPHORYLATION	200	0.32	1.50	0.154	0.540	0.457	6846	tags=52%, list=50%, signal=102%
2	HALLMARK_KRAS_SIGNALING_DN	92	0.55	1.47	0.000	0.322	0.503	1826	tags=35%, list=13%, signal=40%
3	HALLMARK_FATTY_ACID_METABOLISM	137	0.39	1.45	0.055	0.265	0.573	4256	tags=39%, list=31%, signal=55%
4	HALLMARK_XENOBIOTIC_METABOLISM	147	0.36	1.44	0.012	0.203	0.582	1701	tags=18%, list=12%, signal=21%
5	HALLMARK_BILE_ACID_METABOLISM	83	0.44	1.39	0.049	0.238	0.700	2646	tags=31%, list=19%, signal=39%
6	HALLMARK_INTERFERON_GAMMA_RESPONSE	159	0.41	1.33	0.067	0.271	0.791	1701	tags=20%, list=12%, signal=23%
7	HALLMARK_PROTEIN_SECRETION	95	0.25	1.29	0.205	0.284	0.838	5879	tags=39%, list=43%, signal=68%
8	HALLMARK_INTERFERON_ALPHA_RESPONSE	89	0.47	1.27	0.175	0.277	0.864	1602	tags=21%, list=12%, signal=24%
9	HALLMARK_HEME_METABOLISM	164	0.29	1.21	0.198	0.341	0.931	3758	tags=25%, list=27%, signal=34%
10	HALLMARK_PANCREAS_BETA_CELLS	18	0.43	1.19	0.222	0.335	0.940	699	tags=17%, list=5%, signal=18%
11	HALLMARK_MYOGENESIS	135	0.35	1.17	0.216	0.330	0.954	2251	tags=20%, list=16%, signal=24%
12	HALLMARK_ADIPOGENESIS	183	0.26	1.15	0.260	0.328	0.964	2595	tags=16%, list=19%, signal=20%
13	HALLMARK_PEROXISOME	88	0.25	1.13	0.256	0.336	0.975	3472	tags=23%, list=25%, signal=30%
14	HALLMARK_APICAL_SURFACE	34	0.32	1.09	0.290	0.361	0.979	2274	tags=21%, list=17%, signal=25%
15	HALLMARK_WNT_BETA_CATENIN_SIGNALING	38	0.32	1.07	0.327	0.357	0.985	889	tags=13%, list=6%, signal=14%

## Sheet: Detailed rank ordered gene list
NAME	TITLE	SCORE
SLCO1C1	solute carrier organic anion transporter family member 1C1 [Source:HGNC Symbol;Acc:HGNC:13819]	3.712085
RSAD2	radical S-adenosyl methionine domain containing 2 [Source:HGNC Symbol;Acc:HGNC:30908]	3.2968228
TMEM72	transmembrane protein 72 [Source:HGNC Symbol;Acc:HGNC:31658]	3.244438
SLC12A1	solute carrier family 12 member 1 [Source:HGNC Symbol;Acc:HGNC:10910]	3.0767236
SLC6A13	solute carrier family 6 member 13 [Source:HGNC Symbol;Acc:HGNC:11046]	2.9141698
RERG	RAS like estrogen regulated growth inhibitor [Source:HGNC Symbol;Acc:HGNC:15980]	2.86445
KNG1	kininogen 1 [Source:HGNC Symbol;Acc:HGNC:6383]	2.859242
PHYHIPL	phytanoyl-CoA 2-hydroxylase interacting protein like [Source:HGNC Symbol;Acc:HGNC:29378]	2.7986755
TMEM52B	transmembrane protein 52B [Source:HGNC Symbol;Acc:HGNC:26438]	2.7680352
UNC13C	unc-13 homolog C [Source:HGNC Symbol;Acc:HGNC:23149]	2.748163
KIF26A	kinesin family member 26A [Source:HGNC Symbol;Acc:HGNC:20226]	2.7394898
GRM8	glutamate metabotropic receptor 8 [Source:HGNC Symbol;Acc:HGNC:4600]	2.5899572
RIC3	RIC3 acetylcholine receptor chaperone [Source:HGNC Symbol;Acc:HGNC:30338]	2.5732198
IRX6	iroquois homeobox 6 [Source:HGNC Symbol;Acc:HGNC:14675]	2.531363
ADAMTS9-AS1	ADAMTS9 antisense RNA 1 [Source:HGNC Symbol;Acc:HGNC:40625]	2.4926124
LINC00645	long intergenic non-protein coding RNA 645 [Source:HGNC Symbol;Acc:HGNC:44299]	2.4792848
PTGER3	prostaglandin E receptor 3 [Source:HGNC Symbol;Acc:HGNC:9595]	2.3898678
PTH1R	parathyroid hormone 1 receptor [Source:HGNC Symbol;Acc:HGNC:9608]	2.3712246
KCNJ1	potassium inwardly rectifying channel subfamily J member 1 [Source:HGNC Symbol;Acc:HGNC:6255]	2.3602653
RANBP3L	RAN binding protein 3 like [Source:HGNC Symbol;Acc:HGNC:26353]	2.3438945
SLC26A7	solute carrier family 26 member 7 [Source:HGNC Symbol;Acc:HGNC:14467]	2.3406904
FXYD6-AS1	FXYD6 antisense RNA 1 [Source:HGNC Symbol;Acc:HGNC:56067]	2.3191495
NEB	nebulin [Source:HGNC Symbol;Acc:HGNC:7720]	2.2948213
ISM2	isthmin 2 [Source:HGNC Symbol;Acc:HGNC:23176]	2.2774832
PLCL1	phospholipase C like 1 (inactive) [Source:HGNC Symbol;Acc:HGNC:9063]	2.2182457
RHBG	Rh family B glycoprotein [Source:HGNC Symbol;Acc:HGNC:14572]	2.1688023
ADAMTS15	ADAM metallopeptidase with thrombospondin type 1 motif 15 [Source:HGNC Symbol;Acc:HGNC:16305]	2.1360397
MT1H	metallothionein 1H [Source:HGNC Symbol;Acc:HGNC:7400]	2.1291027
FIBIN	fin bud initiation factor homolog [Source:HGNC Symbol;Acc:HGNC:33747]	2.1249797
SLC15A2	solute carrier family 15 member 2 [Source:HGNC Symbol;Acc:HGNC:10921]	2.116487
SLC12A3	solute carrier family 12 member 3 [Source:HGNC Symbol;Acc:HGNC:10912]	2.1125813
ADAMTS16-DT	ADAMTS16 divergent transcript [Source:HGNC Symbol;Acc:HGNC:55548]	2.0970235
PPFIA2	PTPRF interacting protein alpha 2 [Source:HGNC Symbol;Acc:HGNC:9246]	2.087571
TMEM213	transmembrane protein 213 [Source:HGNC Symbol;Acc:HGNC:27220]	2.053928
ANXA9	annexin A9 [Source:HGNC Symbol;Acc:HGNC:547]	2.0435212
PLA1A	phospholipase A1 member A [Source:HGNC Symbol;Acc:HGNC:17661]	2.0374932
SOX6	SRY-box transcription factor 6 [Source:HGNC Symbol;Acc:HGNC:16421]	2.0305839
SERPINF2	serpin family F member 2 [Source:HGNC Symbol;Acc:HGNC:9075]	2.0302837
ATP6V0A4	ATPase H+ transporting V0 subunit a4 [Source:HGNC Symbol;Acc:HGNC:866]	2.0257728
HPSE	heparanase [Source:HGNC Symbol;Acc:HGNC:5164]	2.020095
FABP3	fatty acid binding protein 3 [Source:HGNC Symbol;Acc:HGNC:3557]	2.002474
CADPS2	calcium dependent secretion activator 2 [Source:HGNC Symbol;Acc:HGNC:16018]	1.9917374
SYNDIG1	synapse differentiation inducing 1 [Source:HGNC Symbol;Acc:HGNC:15885]	1.956381
EML6	EMAP like 6 [Source:HGNC Symbol;Acc:HGNC:35412]	1.9470953
DHDH	dihydrodiol dehydrogenase [Source:HGNC Symbol;Acc:HGNC:17887]	1.9309347
CYP1A1	cytochrome P450 family 1 subfamily A member 1 [Source:HGNC Symbol;Acc:HGNC:2595]	1.9210321
ANK2	ankyrin 2 [Source:HGNC Symbol;Acc:HGNC:493]	1.918584
STUM	stum, mechanosensory transduction mediator homolog [Source:HGNC Symbol;Acc:HGNC:30491]	1.9107611
FGFR2	fibroblast growth factor receptor 2 [Source:HGNC Symbol;Acc:HGNC:3689]	1.9046295
NDRG2	NDRG family member 2 [Source:HGNC Symbol;Acc:HGNC:14460]	1.9027799
GCGR	glucagon receptor [Source:HGNC Symbol;Acc:HGNC:4192]	1.9022071
CACNA1H	calcium voltage-gated channel subunit alpha1 H [Source:HGNC Symbol;Acc:HGNC:1395]	1.8942611
ATOH8	atonal bHLH transcription factor 8 [Source:HGNC Symbol;Acc:HGNC:24126]	1.8861129
SEMA6D	semaphorin 6D [Source:HGNC Symbol;Acc:HGNC:16770]	1.8765684
KCNJ13	potassium inwardly rectifying channel subfamily J member 13 [Source:HGNC Symbol;Acc:HGNC:6259]	1.8589673
CASR	calcium sensing receptor [Source:HGNC Symbol;Acc:HGNC:1514]	1.8574381
MYL3	myosin light chain 3 [Source:HGNC Symbol;Acc:HGNC:7584]	1.8494366
CTSS	cathepsin S [Source:HGNC Symbol;Acc:HGNC:2545]	1.8491923
SEMA5A	semaphorin 5A [Source:HGNC Symbol;Acc:HGNC:10736]	1.8402665
SMTNL2	smoothelin like 2 [Source:HGNC Symbol;Acc:HGNC:24764]	1.8383195
SVOPL	SVOP like [Source:HGNC Symbol;Acc:HGNC:27034]	1.8353568
FRY	FRY microtubule binding protein [Source:HGNC Symbol;Acc:HGNC:20367]	1.8346031
ADAMTS16	ADAM metallopeptidase with thrombospondin type 1 motif 16 [Source:HGNC Symbol;Acc:HGNC:17108]	1.8176569
EGFL6	EGF like domain multiple 6 [Source:HGNC Symbol;Acc:HGNC:3235]	1.8066542
CHL1	cell adhesion molecule L1 like [Source:HGNC Symbol;Acc:HGNC:1939]	1.7941124
HSD11B2	hydroxysteroid 11-beta dehydrogenase 2 [Source:HGNC Symbol;Acc:HGNC:5209]	1.7831817
APOE	apolipoprotein E [Source:HGNC Symbol;Acc:HGNC:613]	1.7739195
GK	glycerol kinase [Source:HGNC Symbol;Acc:HGNC:4289]	1.7730024
GPNMB	glycoprotein nmb [Source:HGNC Symbol;Acc:HGNC:4462]	1.7678713
IFIT1	interferon induced protein with tetratricopeptide repeats 1 [Source:HGNC Symbol;Acc:HGNC:5407]	1.7567453
RAP1GAP	RAP1 GTPase activating protein [Source:HGNC Symbol;Acc:HGNC:9858]	1.7550448
BMF	Bcl2 modifying factor [Source:HGNC Symbol;Acc:HGNC:24132]	1.7411823
LGI2	leucine rich repeat LGI family member 2 [Source:HGNC Symbol;Acc:HGNC:18710]	1.7405273
MYO7B	myosin VIIB [Source:HGNC Symbol;Acc:HGNC:7607]	1.7397249
PROX1	prospero homeobox 1 [Source:HGNC Symbol;Acc:HGNC:9459]	1.7356834
LIPC	lipase C, hepatic type [Source:HGNC Symbol;Acc:HGNC:6619]	1.7322527
NEFM	neurofilament medium chain [Source:HGNC Symbol;Acc:HGNC:7734]	1.6965585
CLDN19	claudin 19 [Source:HGNC Symbol;Acc:HGNC:2040]	1.6962428
PPARGC1A	PPARG coactivator 1 alpha [Source:HGNC Symbol;Acc:HGNC:9237]	1.6804037
SOSTDC1	sclerostin domain containing 1 [Source:HGNC Symbol;Acc:HGNC:21748]	1.6751432
USH1C	USH1 protein network component harmonin [Source:HGNC Symbol;Acc:HGNC:12597]	1.673865
SLC9A2	solute carrier family 9 member A2 [Source:HGNC Symbol;Acc:HGNC:11072]	1.6738381
IFIT2	interferon induced protein with tetratricopeptide repeats 2 [Source:HGNC Symbol;Acc:HGNC:5409]	1.6730074
TMEM171	transmembrane protein 171 [Source:HGNC Symbol;Acc:HGNC:27031]	1.6692328
SCGB1D2	secretoglobin family 1D member 2 [Source:HGNC Symbol;Acc:HGNC:18396]	1.668933
MAF	MAF bZIP transcription factor [Source:HGNC Symbol;Acc:HGNC:6776]	1.6633109
SLC29A3	solute carrier family 29 member 3 [Source:HGNC Symbol;Acc:HGNC:23096]	1.662686
LRRC19	leucine rich repeat containing 19 [Source:HGNC Symbol;Acc:HGNC:23379]	1.6616131
DMRTC1B	DMRT like family C1B [Source:HGNC Symbol;Acc:HGNC:31686]	1.6542063
SLC7A8	solute carrier family 7 member 8 [Source:HGNC Symbol;Acc:HGNC:11066]	1.6499579
CCSER1	coiled-coil serine rich protein 1 [Source:HGNC Symbol;Acc:HGNC:29349]	1.645646
SCGB2A2	secretoglobin family 2A member 2 [Source:HGNC Symbol;Acc:HGNC:7050]	1.642142
TMEM176B	transmembrane protein 176B [Source:HGNC Symbol;Acc:HGNC:29596]	1.6420926
BBOX1	gamma-butyrobetaine hydroxylase 1 [Source:HGNC Symbol;Acc:HGNC:964]	1.6384176
IFIT3	interferon induced protein with tetratricopeptide repeats 3 [Source:HGNC Symbol;Acc:HGNC:5411]	1.6347278
AFP	alpha fetoprotein [Source:HGNC Symbol;Acc:HGNC:317]	1.6338925
ACACB	acetyl-CoA carboxylase beta [Source:HGNC Symbol;Acc:HGNC:85]	1.6338041
BCAS1	brain enriched myelin associated protein 1 [Source:HGNC Symbol;Acc:HGNC:974]	1.627152
PTPRN2	protein tyrosine phosphatase receptor type N2 [Source:HGNC Symbol;Acc:HGNC:9677]	1.6268572
NLRC5	NLR family CARD domain containing 5 [Source:HGNC Symbol;Acc:HGNC:29933]	1.6228219
NOX5	NADPH oxidase 5 [Source:HGNC Symbol;Acc:HGNC:14874]	1.6208591
SLITRK2	SLIT and NTRK like family member 2 [Source:HGNC Symbol;Acc:HGNC:13449]	1.6188159
PDGFD	platelet derived growth factor D [Source:HGNC Symbol;Acc:HGNC:30620]	1.6185544
NPR1	natriuretic peptide receptor 1 [Source:HGNC Symbol;Acc:HGNC:7943]	1.6101683
SST	somatostatin [Source:HGNC Symbol;Acc:HGNC:11329]	1.6069989
MXRA5	matrix remodeling associated 5 [Source:HGNC Symbol;Acc:HGNC:7539]	1.6018031
TMPRSS3	transmembrane serine protease 3 [Source:HGNC Symbol;Acc:HGNC:11877]	1.6015396
HRK	harakiri, BCL2 interacting protein [Source:HGNC Symbol;Acc:HGNC:5185]	1.5998906
PTGFR	prostaglandin F receptor [Source:HGNC Symbol;Acc:HGNC:9600]	1.5988438
BCL2	BCL2 apoptosis regulator [Source:HGNC Symbol;Acc:HGNC:990]	1.5985879
NT5C1A	5'-nucleotidase, cytosolic IA [Source:HGNC Symbol;Acc:HGNC:17819]	1.5920967
KLF15	KLF transcription factor 15 [Source:HGNC Symbol;Acc:HGNC:14536]	1.5883124
SLC22A2	solute carrier family 22 member 2 [Source:HGNC Symbol;Acc:HGNC:10966]	1.5816324
KCNJ3	potassium inwardly rectifying channel subfamily J member 3 [Source:HGNC Symbol;Acc:HGNC:6264]	1.5763804
CLCN5	chloride voltage-gated channel 5 [Source:HGNC Symbol;Acc:HGNC:2023]	1.569106
ACP3	acid phosphatase 3 [Source:HGNC Symbol;Acc:HGNC:125]	1.5595981
CRYAB	crystallin alpha B [Source:HGNC Symbol;Acc:HGNC:2389]	1.5578998
CCDC146	coiled-coil domain containing 146 [Source:HGNC Symbol;Acc:HGNC:29296]	1.5567235
CYTIP	cytohesin 1 interacting protein [Source:HGNC Symbol;Acc:HGNC:9506]	1.5560848
EPHB3	EPH receptor B3 [Source:HGNC Symbol;Acc:HGNC:3394]	1.5548508
SLC6A12	solute carrier family 6 member 12 [Source:HGNC Symbol;Acc:HGNC:11045]	1.5443028
WDR72	WD repeat domain 72 [Source:HGNC Symbol;Acc:HGNC:26790]	1.5353224
HYDIN	HYDIN axonemal central pair apparatus protein [Source:HGNC Symbol;Acc:HGNC:19368]	1.5334414
SLCO4C1	solute carrier organic anion transporter family member 4C1 [Source:HGNC Symbol;Acc:HGNC:23612]	1.5289564
LYPD6B	LY6/PLAUR domain containing 6B [Source:HGNC Symbol;Acc:HGNC:27018]	1.5253799
FREM1	FRAS1 related extracellular matrix 1 [Source:HGNC Symbol;Acc:HGNC:23399]	1.5231348
SLITRK4	SLIT and NTRK like family member 4 [Source:HGNC Symbol;Acc:HGNC:23502]	1.517156
ANO5	anoctamin 5 [Source:HGNC Symbol;Acc:HGNC:27337]	1.5168946
FYB1	FYN binding protein 1 [Source:HGNC Symbol;Acc:HGNC:4036]	1.5140357
SCGB2A1	secretoglobin family 2A member 1 [Source:HGNC Symbol;Acc:HGNC:7051]	1.5127772
PAPPA2	pappalysin 2 [Source:HGNC Symbol;Acc:HGNC:14615]	1.510927
EMID1	EMI domain containing 1 [Source:HGNC Symbol;Acc:HGNC:18036]	1.5063775
FGF13	fibroblast growth factor 13 [Source:HGNC Symbol;Acc:HGNC:3670]	1.5043193
C15orf48	chromosome 15 open reading frame 48 [Source:HGNC Symbol;Acc:HGNC:29898]	1.5031141
BLNK	B cell linker [Source:HGNC Symbol;Acc:HGNC:14211]	1.5015062
DOK5	docking protein 5 [Source:HGNC Symbol;Acc:HGNC:16173]	1.4898407
DZIP1L	DAZ interacting zinc finger protein 1 like [Source:HGNC Symbol;Acc:HGNC:26551]	1.4898298
LIX1	limb and CNS expressed 1 [Source:HGNC Symbol;Acc:HGNC:18581]	1.485882
GNAZ	G protein subunit alpha z [Source:HGNC Symbol;Acc:HGNC:4395]	1.4817173
SPON2	spondin 2 [Source:HGNC Symbol;Acc:HGNC:11253]	1.4812105
SLC38A4	solute carrier family 38 member 4 [Source:HGNC Symbol;Acc:HGNC:14679]	1.4791638
CLEC4E	C-type lectin domain family 4 member E [Source:HGNC Symbol;Acc:HGNC:14555]	1.478787
HLA-F	major histocompatibility complex, class I, F [Source:HGNC Symbol;Acc:HGNC:4963]	1.477131
SLC35F1	solute carrier family 35 member F1 [Source:HGNC Symbol;Acc:HGNC:21483]	1.474772
CAPN3	calpain 3 [Source:HGNC Symbol;Acc:HGNC:1480]	1.4734565
TCEA3	transcription elongation factor A3 [Source:HGNC Symbol;Acc:HGNC:11615]	1.4700217
COL4A6	collagen type IV alpha 6 chain [Source:HGNC Symbol;Acc:HGNC:2208]	1.4652835
ATP10B	ATPase phospholipid transporting 10B (putative) [Source:HGNC Symbol;Acc:HGNC:13543]	1.4612756
AKR1C1	aldo-keto reductase family 1 member C1 [Source:HGNC Symbol;Acc:HGNC:384]	1.4600102
LINC02121	long intergenic non-protein coding RNA 2121 [Source:HGNC Symbol;Acc:HGNC:52977]	1.4581926
SECTM1	secreted and transmembrane 1 [Source:HGNC Symbol;Acc:HGNC:10707]	1.4568434
SMIM24	small integral membrane protein 24 [Source:HGNC Symbol;Acc:HGNC:37244]	1.456184
MAFB	MAF bZIP transcription factor B [Source:HGNC Symbol;Acc:HGNC:6408]	1.4533063
ZNF704	zinc finger protein 704 [Source:HGNC Symbol;Acc:HGNC:32291]	1.435003
HUNK	hormonally up-regulated Neu-associated kinase [Source:HGNC Symbol;Acc:HGNC:13326]	1.4260117
RPS6KA6	ribosomal protein S6 kinase A6 [Source:HGNC Symbol;Acc:HGNC:10435]	1.4237123
ADHFE1	alcohol dehydrogenase iron containing 1 [Source:HGNC Symbol;Acc:HGNC:16354]	1.4173524
SCTR	secretin receptor [Source:HGNC Symbol;Acc:HGNC:10608]	1.4166428
PACRG	parkin coregulated [Source:HGNC Symbol;Acc:HGNC:19152]	1.4151307
MAPK8IP3-AS1	MAPK8IP3 antisense RNA 1 [Source:HGNC Symbol;Acc:HGNC:56087]	1.4139278
KCNQ1OT1	KCNQ1 opposite strand/antisense transcript 1 [Source:HGNC Symbol;Acc:HGNC:6295]	1.412934
PDE1A	phosphodiesterase 1A [Source:HGNC Symbol;Acc:HGNC:8774]	1.4102949
RTP4	receptor transporter protein 4 [Source:HGNC Symbol;Acc:HGNC:23992]	1.406933
CELF6	CUGBP Elav-like family member 6 [Source:HGNC Symbol;Acc:HGNC:14059]	1.4063829
PPFIBP2	PPFIA binding protein 2 [Source:HGNC Symbol;Acc:HGNC:9250]	1.4054215
CKMT1B	creatine kinase, mitochondrial 1B [Source:HGNC Symbol;Acc:HGNC:1995]	1.3993679
LRRN2	leucine rich repeat neuronal 2 [Source:HGNC Symbol;Acc:HGNC:16914]	1.3992171
MT-TR	mitochondrially encoded tRNA-Arg (CGN) [Source:HGNC Symbol;Acc:HGNC:7496]	1.3991094
ENAM	enamelin [Source:HGNC Symbol;Acc:HGNC:3344]	1.3914568
DACH1	dachshund family transcription factor 1 [Source:HGNC Symbol;Acc:HGNC:2663]	1.3911934
ESRRG	estrogen related receptor gamma [Source:HGNC Symbol;Acc:HGNC:3474]	1.3894103
WDSUB1	WD repeat, sterile alpha motif and U-box domain containing 1 [Source:HGNC Symbol;Acc:HGNC:26697]	1.3879663
KCNJ8	potassium inwardly rectifying channel subfamily J member 8 [Source:HGNC Symbol;Acc:HGNC:6269]	1.3877089
TMEM140	transmembrane protein 140 [Source:HGNC Symbol;Acc:HGNC:21870]	1.3864332
ERBB4	erb-b2 receptor tyrosine kinase 4 [Source:HGNC Symbol;Acc:HGNC:3432]	1.3830901
SLC9A4	solute carrier family 9 member A4 [Source:HGNC Symbol;Acc:HGNC:11077]	1.3821182
SCAMP5	secretory carrier membrane protein 5 [Source:HGNC Symbol;Acc:HGNC:30386]	1.3777093
MIR503HG	MIR503 host gene [Source:HGNC Symbol;Acc:HGNC:28258]	1.3760095
HEY2	hes related family bHLH transcription factor with YRPW motif 2 [Source:HGNC Symbol;Acc:HGNC:4881]	1.3751196
DANT2	DXZ4 associated non-coding transcript 2, distal [Source:HGNC Symbol;Acc:HGNC:50862]	1.3712108
KL	klotho [Source:HGNC Symbol;Acc:HGNC:6344]	1.3669969
TMEM176A	transmembrane protein 176A [Source:HGNC Symbol;Acc:HGNC:24930]	1.35779
C21orf62	chromosome 21 open reading frame 62 [Source:HGNC Symbol;Acc:HGNC:1305]	1.3577482
TMT1B	thiol methyltransferase 1B [Source:HGNC Symbol;Acc:HGNC:28276]	1.3569338
CCDC160	coiled-coil domain containing 160 [Source:HGNC Symbol;Acc:HGNC:37286]	1.3472866
TMEM229B	transmembrane protein 229B [Source:HGNC Symbol;Acc:HGNC:20130]	1.346508
CAVIN2	caveolae associated protein 2 [Source:HGNC Symbol;Acc:HGNC:10690]	1.3452231
LRRK2	leucine rich repeat kinase 2 [Source:HGNC Symbol;Acc:HGNC:18618]	1.3446139
TNS1	tensin 1 [Source:HGNC Symbol;Acc:HGNC:11973]	1.344323
HRG	histidine rich glycoprotein [Source:HGNC Symbol;Acc:HGNC:5181]	1.3386555
ZNF572	zinc finger protein 572 [Source:HGNC Symbol;Acc:HGNC:26758]	1.3345991
FGFR3	fibroblast growth factor receptor 3 [Source:HGNC Symbol;Acc:HGNC:3690]	1.3335423
THSD7A	thrombospondin type 1 domain containing 7A [Source:HGNC Symbol;Acc:HGNC:22207]	1.3273665
TMEM86A	transmembrane protein 86A [Source:HGNC Symbol;Acc:HGNC:26890]	1.3228382
MED12L	mediator complex subunit 12L [Source:HGNC Symbol;Acc:HGNC:16050]	1.3186996
PKHD1	PKHD1 ciliary IPT domain containing fibrocystin/polyductin [Source:HGNC Symbol;Acc:HGNC:9016]	1.3181167
SLC16A12	solute carrier family 16 member 12 [Source:HGNC Symbol;Acc:HGNC:23094]	1.3161542
PCSK1N	proprotein convertase subtilisin/kexin type 1 inhibitor [Source:HGNC Symbol;Acc:HGNC:17301]	1.3149273
SPATA17	spermatogenesis associated 17 [Source:HGNC Symbol;Acc:HGNC:25184]	1.3147838
ICA1L	islet cell autoantigen 1 like [Source:HGNC Symbol;Acc:HGNC:14442]	1.3067784
NEFL	neurofilament light chain [Source:HGNC Symbol;Acc:HGNC:7739]	1.3021493
SPAG17	sperm associated antigen 17 [Source:HGNC Symbol;Acc:HGNC:26620]	1.3006084
CIMAP3	ciliary microtubule associated protein 3 [Source:HGNC Symbol;Acc:HGNC:27009]	1.2996122
DIRAS3	DIRAS family GTPase 3 [Source:HGNC Symbol;Acc:HGNC:687]	1.2977613
CNNM2	cyclin and CBS domain divalent metal cation transport mediator 2 [Source:HGNC Symbol;Acc:HGNC:103]	1.2967288
PHACTR1	phosphatase and actin regulator 1 [Source:HGNC Symbol;Acc:HGNC:20990]	1.290661
ACP5	acid phosphatase 5, tartrate resistant [Source:HGNC Symbol;Acc:HGNC:124]	1.2898158
EPHB6	EPH receptor B6 [Source:HGNC Symbol;Acc:HGNC:3396]	1.2839781
SLC46A3	solute carrier family 46 member 3 [Source:HGNC Symbol;Acc:HGNC:27501]	1.2812464
ZCWPW1	zinc finger CW-type and PWWP domain containing 1 [Source:HGNC Symbol;Acc:HGNC:23486]	1.2803081
ZNF184	zinc finger protein 184 [Source:HGNC Symbol;Acc:HGNC:12975]	1.2793102
CCDC148	coiled-coil domain containing 148 [Source:HGNC Symbol;Acc:HGNC:25191]	1.2747211
H2BC5	H2B clustered histone 5 [Source:HGNC Symbol;Acc:HGNC:4747]	1.2733657
HERC1	HECT and RLD domain containing E3 ubiquitin protein ligase family member 1 [Source:HGNC Symbol;Acc:HGNC:4867]	1.2710861
GPM6B	glycoprotein M6B [Source:HGNC Symbol;Acc:HGNC:4461]	1.2702861
WDFY3-AS2	WDFY3 antisense RNA 2 [Source:HGNC Symbol;Acc:HGNC:21603]	1.2695804
ADRA2C	adrenoceptor alpha 2C [Source:HGNC Symbol;Acc:HGNC:283]	1.2678508
ZBTB7C	zinc finger and BTB domain containing 7C [Source:HGNC Symbol;Acc:HGNC:31700]	1.2643653
CPEB3	cytoplasmic polyadenylation element binding protein 3 [Source:HGNC Symbol;Acc:HGNC:21746]	1.2619858
MACROD2	mono-ADP ribosylhydrolase 2 [Source:HGNC Symbol;Acc:HGNC:16126]	1.2613477
CA2	carbonic anhydrase 2 [Source:HGNC Symbol;Acc:HGNC:1373]	1.2587417
NR3C2	nuclear receptor subfamily 3 group C member 2 [Source:HGNC Symbol;Acc:HGNC:7979]	1.2582612
CLEC7A	C-type lectin domain containing 7A [Source:HGNC Symbol;Acc:HGNC:14558]	1.251996
FAAH	fatty acid amide hydrolase [Source:HGNC Symbol;Acc:HGNC:3553]	1.2496289
OGDHL	oxoglutarate dehydrogenase L [Source:HGNC Symbol;Acc:HGNC:25590]	1.2461487
IDO1	indoleamine 2,3-dioxygenase 1 [Source:HGNC Symbol;Acc:HGNC:6059]	1.2404578
MAP1A	microtubule associated protein 1A [Source:HGNC Symbol;Acc:HGNC:6835]	1.2384416
MUC20	mucin 20, cell surface associated [Source:HGNC Symbol;Acc:HGNC:23282]	1.2360392
OSBP2	oxysterol binding protein 2 [Source:HGNC Symbol;Acc:HGNC:8504]	1.2340146
FAM222A	family with sequence similarity 222 member A [Source:HGNC Symbol;Acc:HGNC:25915]	1.2336696
KRT17	keratin 17 [Source:HGNC Symbol;Acc:HGNC:6427]	1.2335136
CEROX1	cytoplasmic endogenous regulator of oxidative phosphorylation 1 [Source:HGNC Symbol;Acc:HGNC:53928]	1.2299732
CMPK2	cytidine/uridine monophosphate kinase 2 [Source:HGNC Symbol;Acc:HGNC:27015]	1.2262896
RAB26	RAB26, member RAS oncogene family [Source:HGNC Symbol;Acc:HGNC:14259]	1.2241805
PLA2G4F	phospholipase A2 group IVF [Source:HGNC Symbol;Acc:HGNC:27396]	1.2232519
FGL2	fibrinogen like 2 [Source:HGNC Symbol;Acc:HGNC:3696]	1.2151973
RRAGC-DT	RRAGC divergent transcript [Source:HGNC Symbol;Acc:HGNC:55793]	1.2146763
ABCA5	ATP binding cassette subfamily A member 5 [Source:HGNC Symbol;Acc:HGNC:35]	1.2137938
GABRP	gamma-aminobutyric acid type A receptor subunit pi [Source:HGNC Symbol;Acc:HGNC:4089]	1.2119374
PRSS35	serine protease 35 [Source:HGNC Symbol;Acc:HGNC:21387]	1.2118108
SORCS2	sortilin related VPS10 domain containing receptor 2 [Source:HGNC Symbol;Acc:HGNC:16698]	1.2114276
LINC02361	long intergenic non-protein coding RNA 2361 [Source:HGNC Symbol;Acc:HGNC:53283]	1.2078729
CLK4	CDC like kinase 4 [Source:HGNC Symbol;Acc:HGNC:13659]	1.2074211
DNAJC27	DnaJ heat shock protein family (Hsp40) member C27 [Source:HGNC Symbol;Acc:HGNC:30290]	1.2072664
FAT4	FAT atypical cadherin 4 [Source:HGNC Symbol;Acc:HGNC:23109]	1.2050365
KCP	kielin cysteine rich BMP regulator [Source:HGNC Symbol;Acc:HGNC:17585]	1.2037262
LINC01606	long intergenic non-protein coding RNA 1606 [Source:HGNC Symbol;Acc:HGNC:51656]	1.1955539
CTSF	cathepsin F [Source:HGNC Symbol;Acc:HGNC:2531]	1.1954608
LCIIAR	lung cancer immune cell infiltration associated lncRNA [Source:HGNC Symbol;Acc:HGNC:56346]	1.1948555
MAGI2	membrane associated guanylate kinase, WW and PDZ domain containing 2 [Source:HGNC Symbol;Acc:HGNC:18957]	1.1942225
RASGRP1	RAS guanyl releasing protein 1 [Source:HGNC Symbol;Acc:HGNC:9878]	1.191572
SETDB2	SET domain bifurcated histone lysine methyltransferase 2 [Source:HGNC Symbol;Acc:HGNC:20263]	1.1911073
CFAP43	cilia and flagella associated protein 43 [Source:HGNC Symbol;Acc:HGNC:26684]	1.1882608
FAM171B	family with sequence similarity 171 member B [Source:HGNC Symbol;Acc:HGNC:29412]	1.1872591
CLDN14	claudin 14 [Source:HGNC Symbol;Acc:HGNC:2035]	1.1864738
HDAC5	histone deacetylase 5 [Source:HGNC Symbol;Acc:HGNC:14068]	1.1842103
SLC30A2	solute carrier family 30 member 2 [Source:HGNC Symbol;Acc:HGNC:11013]	1.183813
ELF3-AS1	ELF3 antisense RNA 1 [Source:HGNC Symbol;Acc:HGNC:40211]	1.1832324
PIK3IP1	phosphoinositide-3-kinase interacting protein 1 [Source:HGNC Symbol;Acc:HGNC:24942]	1.1820006
SLC19A3	solute carrier family 19 member 3 [Source:HGNC Symbol;Acc:HGNC:16266]	1.1814841
PCLO	piccolo presynaptic cytomatrix protein [Source:HGNC Symbol;Acc:HGNC:13406]	1.1795746
AMY2B	amylase alpha 2B [Source:HGNC Symbol;Acc:HGNC:478]	1.1788913
SPINK1	serine peptidase inhibitor Kazal type 1 [Source:HGNC Symbol;Acc:HGNC:11244]	1.1761266
FAM83F	family with sequence similarity 83 member F [Source:HGNC Symbol;Acc:HGNC:25148]	1.1751353
HMCN1	hemicentin 1 [Source:HGNC Symbol;Acc:HGNC:19194]	1.1665952
DNAI4	dynein axonemal intermediate chain 4 [Source:HGNC Symbol;Acc:HGNC:26252]	1.1636837
EFCAB6	EF-hand calcium binding domain 6 [Source:HGNC Symbol;Acc:HGNC:24204]	1.1626773
SULT1C2	sulfotransferase family 1C member 2 [Source:HGNC Symbol;Acc:HGNC:11456]	1.1616945
AMDHD2	amidohydrolase domain containing 2 [Source:HGNC Symbol;Acc:HGNC:24262]	1.1589224
TMPRSS2	transmembrane serine protease 2 [Source:HGNC Symbol;Acc:HGNC:11876]	1.1583512
RGMA	repulsive guidance molecule BMP co-receptor a [Source:HGNC Symbol;Acc:HGNC:30308]	1.1570363
EPHX2	epoxide hydrolase 2 [Source:HGNC Symbol;Acc:HGNC:3402]	1.1544896
ID3	inhibitor of DNA binding 3 [Source:HGNC Symbol;Acc:HGNC:5362]	1.153875
MPC1	mitochondrial pyruvate carrier 1 [Source:HGNC Symbol;Acc:HGNC:21606]	1.1533413
SAMD5	sterile alpha motif domain containing 5 [Source:HGNC Symbol;Acc:HGNC:21180]	1.1503315
CFAP70	cilia and flagella associated protein 70 [Source:HGNC Symbol;Acc:HGNC:30726]	1.1498425
DLEU2	deleted in lymphocytic leukemia 2 [Source:HGNC Symbol;Acc:HGNC:13748]	1.1498265
FAM161A	FAM161 centrosomal protein A [Source:HGNC Symbol;Acc:HGNC:25808]	1.1492534
PRR15L	proline rich 15 like [Source:HGNC Symbol;Acc:HGNC:28149]	1.1482047
RCAN2	regulator of calcineurin 2 [Source:HGNC Symbol;Acc:HGNC:3041]	1.1464944
ATL1	atlastin GTPase 1 [Source:HGNC Symbol;Acc:HGNC:11231]	1.1458881
SEMA3D	semaphorin 3D [Source:HGNC Symbol;Acc:HGNC:10726]	1.1438946
AHRR	aryl hydrocarbon receptor repressor [Source:HGNC Symbol;Acc:HGNC:346]	1.1427621
EDIL3	EGF like repeats and discoidin domains 3 [Source:HGNC Symbol;Acc:HGNC:3173]	1.1391844
ZNF397	zinc finger protein 397 [Source:HGNC Symbol;Acc:HGNC:18818]	1.1389074
PCP4	Purkinje cell protein 4 [Source:HGNC Symbol;Acc:HGNC:8742]	1.1380248
LINC01320	long intergenic non-protein coding RNA 1320 [Source:HGNC Symbol;Acc:HGNC:50526]	1.1372616
GIRGL	glutamine insufficiency regulator of glutaminase lncRNA [Source:HGNC Symbol;Acc:HGNC:55702]	1.1369979
ACSS1	acyl-CoA synthetase short chain family member 1 [Source:HGNC Symbol;Acc:HGNC:16091]	1.1366893
GPR143	G protein-coupled receptor 143 [Source:HGNC Symbol;Acc:HGNC:20145]	1.135649
HMOX1	heme oxygenase 1 [Source:HGNC Symbol;Acc:HGNC:5013]	1.1354047
LINC01003	long intergenic non-protein coding RNA 1003 [Source:HGNC Symbol;Acc:HGNC:48957]	1.1353781
DPY19L2	dpy-19 like 2 [Source:HGNC Symbol;Acc:HGNC:19414]	1.1349859
CC2D2A	coiled-coil and C2 domain containing 2A [Source:HGNC Symbol;Acc:HGNC:29253]	1.1335837
RNASEL	ribonuclease L [Source:HGNC Symbol;Acc:HGNC:10050]	1.1323515
B3GNT9	UDP-GlcNAc:betaGal beta-1,3-N-acetylglucosaminyltransferase 9 [Source:HGNC Symbol;Acc:HGNC:28714]	1.1293019
DNASE1	deoxyribonuclease 1 [Source:HGNC Symbol;Acc:HGNC:2956]	1.1261367
KCNK15	potassium two pore domain channel subfamily K member 15 [Source:HGNC Symbol;Acc:HGNC:13814]	1.1248457
RNF150	ring finger protein 150 [Source:HGNC Symbol;Acc:HGNC:23138]	1.1246954
SLC43A2	solute carrier family 43 member 2 [Source:HGNC Symbol;Acc:HGNC:23087]	1.1225824
ZMAT1	zinc finger matrin-type 1 [Source:HGNC Symbol;Acc:HGNC:29377]	1.1224813
DMGDH	dimethylglycine dehydrogenase [Source:HGNC Symbol;Acc:HGNC:24475]	1.1215521
ZNF763	zinc finger protein 763 [Source:HGNC Symbol;Acc:HGNC:27614]	1.1200504
MT1G	metallothionein 1G [Source:HGNC Symbol;Acc:HGNC:7399]	1.1175991
APBB1IP	amyloid beta precursor protein binding family B member 1 interacting protein [Source:HGNC Symbol;Acc:HGNC:17379]	1.1175697
FOXO4	forkhead box O4 [Source:HGNC Symbol;Acc:HGNC:7139]	1.1171079
KCNJ5-AS1	KCNJ5 antisense RNA 1 [Source:HGNC Symbol;Acc:HGNC:28584]	1.1162914
SLC3A1	solute carrier family 3 member 1 [Source:HGNC Symbol;Acc:HGNC:11025]	1.1155089
SKIDA1	SKI/DACH domain containing 1 [Source:HGNC Symbol;Acc:HGNC:32697]	1.1129452
CCDC69	coiled-coil domain containing 69 [Source:HGNC Symbol;Acc:HGNC:24487]	1.1078819
SLC46A1	solute carrier family 46 member 1 [Source:HGNC Symbol;Acc:HGNC:30521]	1.1060535
UPF3AP3	UPF3A pseudogene 3 [Source:HGNC Symbol;Acc:HGNC:38395]	1.1048987
PLEKHG7	pleckstrin homology and RhoGEF domain containing G7 [Source:HGNC Symbol;Acc:HGNC:33829]	1.1027648
NTN4	netrin 4 [Source:HGNC Symbol;Acc:HGNC:13658]	1.1026975
LRP1B	LDL receptor related protein 1B [Source:HGNC Symbol;Acc:HGNC:6693]	1.1016521
TMEM38B	transmembrane protein 38B [Source:HGNC Symbol;Acc:HGNC:25535]	1.1005101
BMS1P1	BMS1 pseudogene 1 [Source:HGNC Symbol;Acc:HGNC:23649]	1.098697
SCPEP1	serine carboxypeptidase 1 [Source:HGNC Symbol;Acc:HGNC:29507]	1.0967083
HERC2P7	HERC2 pseudogene 7 [Source:HGNC Symbol;Acc:HGNC:4875]	1.0964602
CLDN8	claudin 8 [Source:HGNC Symbol;Acc:HGNC:2050]	1.0959326
ZNF493	zinc finger protein 493 [Source:HGNC Symbol;Acc:HGNC:23708]	1.0944506
MIOX	myo-inositol oxygenase [Source:HGNC Symbol;Acc:HGNC:14522]	1.0935638
LRRC75B	leucine rich repeat containing 75B [Source:HGNC Symbol;Acc:HGNC:33155]	1.0933614
GPER1	G protein-coupled estrogen receptor 1 [Source:HGNC Symbol;Acc:HGNC:4485]	1.0902829
NPR3	natriuretic peptide receptor 3 [Source:HGNC Symbol;Acc:HGNC:7945]	1.0902586
HCN4	hyperpolarization activated cyclic nucleotide gated potassium channel 4 [Source:HGNC Symbol;Acc:HGNC:16882]	1.0893551
MAGI2-AS3	MAGI2 antisense RNA 3 [Source:HGNC Symbol;Acc:HGNC:40862]	1.089191
KRBA2	KRAB-A domain containing 2 [Source:HGNC Symbol;Acc:HGNC:26989]	1.0888075
SOX8	SRY-box transcription factor 8 [Source:HGNC Symbol;Acc:HGNC:11203]	1.0880841
KCTD16	potassium channel tetramerization domain containing 16 [Source:HGNC Symbol;Acc:HGNC:29244]	1.0873257
EFNB3	ephrin B3 [Source:HGNC Symbol;Acc:HGNC:3228]	1.0872897
DSEL	dermatan sulfate epimerase like [Source:HGNC Symbol;Acc:HGNC:18144]	1.0867769
PHOSPHO2	phosphatase, orphan 2 [Source:HGNC Symbol;Acc:HGNC:28316]	1.0855659
FOXD4	forkhead box D4 [Source:HGNC Symbol;Acc:HGNC:3805]	1.0855513
IFI44L	interferon induced protein 44 like [Source:HGNC Symbol;Acc:HGNC:17817]	1.08326
DEGS2	delta 4-desaturase, sphingolipid 2 [Source:HGNC Symbol;Acc:HGNC:20113]	1.0827827
SNTA1	syntrophin alpha 1 [Source:HGNC Symbol;Acc:HGNC:11167]	1.0785545
GUSBP11	GUSB pseudogene 11 [Source:HGNC Symbol;Acc:HGNC:42325]	1.0783632
CASP1	caspase 1 [Source:HGNC Symbol;Acc:HGNC:1499]	1.0782048
PDZK1	PDZ domain containing 1 [Source:HGNC Symbol;Acc:HGNC:8821]	1.0766299
MFAP3L	microfibril associated protein 3 like [Source:HGNC Symbol;Acc:HGNC:29083]	1.0754575
PDK2	pyruvate dehydrogenase kinase 2 [Source:HGNC Symbol;Acc:HGNC:8810]	1.0741732
GUCY1A1	guanylate cyclase 1 soluble subunit alpha 1 [Source:HGNC Symbol;Acc:HGNC:4685]	1.0727309
COL26A1	collagen type XXVI alpha 1 chain [Source:HGNC Symbol;Acc:HGNC:18038]	1.0673822
HLA-DRA	major histocompatibility complex, class II, DR alpha [Source:HGNC Symbol;Acc:HGNC:4947]	1.0666718
TRPV4	transient receptor potential cation channel subfamily V member 4 [Source:HGNC Symbol;Acc:HGNC:18083]	1.0660114
TCL6	T cell leukemia/lymphoma 6 [Source:HGNC Symbol;Acc:HGNC:13463]	1.0643785
ANKRD45	ankyrin repeat domain 45 [Source:HGNC Symbol;Acc:HGNC:24786]	1.0637324
NRXN3	neurexin 3 [Source:HGNC Symbol;Acc:HGNC:8010]	1.0630033
ACOT2	acyl-CoA thioesterase 2 [Source:HGNC Symbol;Acc:HGNC:18431]	1.0625634
KLHL24	kelch like family member 24 [Source:HGNC Symbol;Acc:HGNC:25947]	1.0623828
MDH1B	malate dehydrogenase 1B [Source:HGNC Symbol;Acc:HGNC:17836]	1.0614271
SYTL3	synaptotagmin like 3 [Source:HGNC Symbol;Acc:HGNC:15587]	1.0613064
RND2	Rho family GTPase 2 [Source:HGNC Symbol;Acc:HGNC:18315]	1.0607624
RASGEF1B	RasGEF domain family member 1B [Source:HGNC Symbol;Acc:HGNC:24881]	1.0603404
CCNP	cyclin P [Source:HGNC Symbol;Acc:HGNC:25805]	1.0600874
LRIG2	leucine rich repeats and immunoglobulin like domains 2 [Source:HGNC Symbol;Acc:HGNC:20889]	1.0591741
CIITA	class II major histocompatibility complex transactivator [Source:HGNC Symbol;Acc:HGNC:7067]	1.0560489
ACOT11	acyl-CoA thioesterase 11 [Source:HGNC Symbol;Acc:HGNC:18156]	1.0554763
SPEF2	sperm flagellar 2 [Source:HGNC Symbol;Acc:HGNC:26293]	1.0543548
GADD45G	growth arrest and DNA damage inducible gamma [Source:HGNC Symbol;Acc:HGNC:4097]	1.0542886
SAMD9L	sterile alpha motif domain containing 9 like [Source:HGNC Symbol;Acc:HGNC:1349]	1.0537843
AKR1C2	aldo-keto reductase family 1 member C2 [Source:HGNC Symbol;Acc:HGNC:385]	1.0533634
LDHD	lactate dehydrogenase D [Source:HGNC Symbol;Acc:HGNC:19708]	1.0524278
CDH16	cadherin 16 [Source:HGNC Symbol;Acc:HGNC:1755]	1.0521884
AQP2	aquaporin 2 [Source:HGNC Symbol;Acc:HGNC:634]	1.0495611
POU2AF3	POU class 2 homeobox associating factor 3 [Source:HGNC Symbol;Acc:HGNC:26978]	1.0490369
DUSP9	dual specificity phosphatase 9 [Source:HGNC Symbol;Acc:HGNC:3076]	1.0482836
CRPPA	CDP-L-ribitol pyrophosphorylase A [Source:HGNC Symbol;Acc:HGNC:37276]	1.0463818
CERS4	ceramide synthase 4 [Source:HGNC Symbol;Acc:HGNC:23747]	1.0446014
FAM78A	family with sequence similarity 78 member A [Source:HGNC Symbol;Acc:HGNC:25465]	1.0442442
DTNA	dystrobrevin alpha [Source:HGNC Symbol;Acc:HGNC:3057]	1.0439249
SCX	scleraxis bHLH transcription factor [Source:HGNC Symbol;Acc:HGNC:32322]	1.0407445
C2orf88	chromosome 2 open reading frame 88 [Source:HGNC Symbol;Acc:HGNC:28191]	1.0392209
PAPLN	papilin, proteoglycan like sulfated glycoprotein [Source:HGNC Symbol;Acc:HGNC:19262]	1.0389951
ARHGEF35-AS1	ARHGEF35 antisense RNA 1 [Source:HGNC Symbol;Acc:HGNC:41292]	1.0367758
BCL2L11	BCL2 like 11 [Source:HGNC Symbol;Acc:HGNC:994]	1.0356323
ZNF684	zinc finger protein 684 [Source:HGNC Symbol;Acc:HGNC:28418]	1.0348978
SYT14	synaptotagmin 14 [Source:HGNC Symbol;Acc:HGNC:23143]	1.0346216
ACY3	aminoacylase 3 [Source:HGNC Symbol;Acc:HGNC:24104]	1.0343047
SESN3	sestrin 3 [Source:HGNC Symbol;Acc:HGNC:23060]	1.0336133
AOC1	amine oxidase copper containing 1 [Source:HGNC Symbol;Acc:HGNC:80]	1.0326737
ZNF649	zinc finger protein 649 [Source:HGNC Symbol;Acc:HGNC:25741]	1.031886
PCDH17	protocadherin 17 [Source:HGNC Symbol;Acc:HGNC:14267]	1.0318224
ADAMTSL3	ADAMTS like 3 [Source:HGNC Symbol;Acc:HGNC:14633]	1.0317453
FRAT1	FRAT regulator of WNT signaling pathway 1 [Source:HGNC Symbol;Acc:HGNC:3944]	1.031089
PARM1	prostate androgen-regulated mucin-like protein 1 [Source:HGNC Symbol;Acc:HGNC:24536]	1.0290958
LINC02012	long intergenic non-protein coding RNA 2012 [Source:HGNC Symbol;Acc:HGNC:52847]	1.0290258
DYNLRB2	dynein light chain roadblock-type 2 [Source:HGNC Symbol;Acc:HGNC:15467]	1.0283694
TRIM52	tripartite motif containing 52 [Source:HGNC Symbol;Acc:HGNC:19024]	1.0278678
MIR99AHG	mir-99a-let-7c cluster host gene [Source:HGNC Symbol;Acc:HGNC:1274]	1.0253682
MCOLN1	mucolipin TRP cation channel 1 [Source:HGNC Symbol;Acc:HGNC:13356]	1.0235463
C2CD4B	C2 calcium dependent domain containing 4B [Source:HGNC Symbol;Acc:HGNC:33628]	1.023061
RGS14	regulator of G protein signaling 14 [Source:HGNC Symbol;Acc:HGNC:9996]	1.0228121
TLR3	toll like receptor 3 [Source:HGNC Symbol;Acc:HGNC:11849]	1.0196761
MT-TK	mitochondrially encoded tRNA-Lys (AAA/G) [Source:HGNC Symbol;Acc:HGNC:7489]	1.0172763
SPX	spexin hormone [Source:HGNC Symbol;Acc:HGNC:28139]	1.0168879
CABP1	calcium binding protein 1 [Source:HGNC Symbol;Acc:HGNC:1384]	1.0161383
YPEL2	yippee like 2 [Source:HGNC Symbol;Acc:HGNC:18326]	1.0151801
PALM	paralemmin [Source:HGNC Symbol;Acc:HGNC:8594]	1.0085815
AKAP3	A-kinase anchoring protein 3 [Source:HGNC Symbol;Acc:HGNC:373]	1.0085388
LCN12	lipocalin 12 [Source:HGNC Symbol;Acc:HGNC:28733]	1.0076789
MARVELD3	MARVEL domain containing 3 [Source:HGNC Symbol;Acc:HGNC:30525]	1.0051099
EPB41L1	erythrocyte membrane protein band 4.1 like 1 [Source:HGNC Symbol;Acc:HGNC:3378]	1.0046992
CERKL	ceramide kinase like [Source:HGNC Symbol;Acc:HGNC:21699]	1.0040365
CBLB	Cbl proto-oncogene B [Source:HGNC Symbol;Acc:HGNC:1542]	1.0020583
TSPOAP1	TSPO associated protein 1 [Source:HGNC Symbol;Acc:HGNC:16831]	1.0003564
MFSD4A	major facilitator superfamily domain containing 4A [Source:HGNC Symbol;Acc:HGNC:25433]	0.9990696
FAM13A	family with sequence similarity 13 member A [Source:HGNC Symbol;Acc:HGNC:19367]	0.9985587
TMEM44-AS1	TMEM44 antisense RNA 1 [Source:HGNC Symbol;Acc:HGNC:44272]	0.99808073
NEFMP1	neurofilament medium pseudogene 1 [Source:HGNC Symbol;Acc:HGNC:45030]	0.99680144
IFI30	IFI30 lysosomal thiol reductase [Source:HGNC Symbol;Acc:HGNC:5398]	0.9964437
BICDL1	BICD family like cargo adaptor 1 [Source:HGNC Symbol;Acc:HGNC:28095]	0.9964275
UAP1L1	UDP-N-acetylglucosamine pyrophosphorylase 1 like 1 [Source:HGNC Symbol;Acc:HGNC:28082]	0.99374646
DAPK2	death associated protein kinase 2 [Source:HGNC Symbol;Acc:HGNC:2675]	0.9936406
DTWD2	DTW domain containing 2 [Source:HGNC Symbol;Acc:HGNC:19334]	0.9925553
BTN3A3	butyrophilin subfamily 3 member A3 [Source:HGNC Symbol;Acc:HGNC:1140]	0.9924513
EVC2	EvC ciliary complex subunit 2 [Source:HGNC Symbol;Acc:HGNC:19747]	0.99055654
CRISPLD1	cysteine rich secretory protein LCCL domain containing 1 [Source:HGNC Symbol;Acc:HGNC:18206]	0.98974633
LRRC37A3	leucine rich repeat containing 37 member A3 [Source:HGNC Symbol;Acc:HGNC:32427]	0.9885926
ABCA4	ATP binding cassette subfamily A member 4 [Source:HGNC Symbol;Acc:HGNC:34]	0.9885391
ATXN7L1	ataxin 7 like 1 [Source:HGNC Symbol;Acc:HGNC:22210]	0.98852134
DNAH7	dynein axonemal heavy chain 7 [Source:HGNC Symbol;Acc:HGNC:18661]	0.9881389
LINC01881	long intergenic non-protein coding RNA 1881 [Source:HGNC Symbol;Acc:HGNC:52700]	0.9877314
TMEM232	transmembrane protein 232 [Source:HGNC Symbol;Acc:HGNC:37270]	0.98740625
DLGAP3	DLG associated protein 3 [Source:HGNC Symbol;Acc:HGNC:30368]	0.98684716
MAP2K6	mitogen-activated protein kinase kinase 6 [Source:HGNC Symbol;Acc:HGNC:6846]	0.9863549
RALGPS1	Ral GEF with PH domain and SH3 binding motif 1 [Source:HGNC Symbol;Acc:HGNC:16851]	0.9847841
F8	coagulation factor VIII [Source:HGNC Symbol;Acc:HGNC:3546]	0.98446965
ANOS1	anosmin 1 [Source:HGNC Symbol;Acc:HGNC:6211]	0.9843771
PLD5P1	PLD5 pseudogene 1 [Source:HGNC Symbol;Acc:HGNC:55072]	0.98378783
ZNF528-AS1	ZNF528 antisense RNA 1 [Source:HGNC Symbol;Acc:HGNC:51305]	0.98209995
ANK3	ankyrin 3 [Source:HGNC Symbol;Acc:HGNC:494]	0.9804663
PCDH9	protocadherin 9 [Source:HGNC Symbol;Acc:HGNC:8661]	0.9803281
PPIP5K1	diphosphoinositol pentakisphosphate kinase 1 [Source:HGNC Symbol;Acc:HGNC:29023]	0.97990423
NHLRC4	NHL repeat containing 4 [Source:HGNC Symbol;Acc:HGNC:26700]	0.9796529
DNAJC3-DT	DNAJC3 divergent transcript [Source:HGNC Symbol;Acc:HGNC:39808]	0.9791652
CHST9	carbohydrate sulfotransferase 9 [Source:HGNC Symbol;Acc:HGNC:19898]	0.9782506
SYPL2	synaptophysin like 2 [Source:HGNC Symbol;Acc:HGNC:27638]	0.9782068
USP51	ubiquitin specific peptidase 51 [Source:HGNC Symbol;Acc:HGNC:23086]	0.9778874
ADCY5	adenylate cyclase 5 [Source:HGNC Symbol;Acc:HGNC:236]	0.9768964
CLUL1	clusterin like 1 [Source:HGNC Symbol;Acc:HGNC:2096]	0.97625107
KIF6	kinesin family member 6 [Source:HGNC Symbol;Acc:HGNC:21202]	0.97623956
ZNF550	zinc finger protein 550 [Source:HGNC Symbol;Acc:HGNC:28643]	0.9757408
TSPAN33	tetraspanin 33 [Source:HGNC Symbol;Acc:HGNC:28743]	0.97517216
ASCL2	achaete-scute family bHLH transcription factor 2 [Source:HGNC Symbol;Acc:HGNC:739]	0.9737244
TBCEL	tubulin folding cofactor E like [Source:HGNC Symbol;Acc:HGNC:28115]	0.9716314
BNIP5	BCL2 interacting protein 5 [Source:HGNC Symbol;Acc:HGNC:33769]	0.9704896
IRX1	iroquois homeobox 1 [Source:HGNC Symbol;Acc:HGNC:14358]	0.9687595
NEK11	NIMA related kinase 11 [Source:HGNC Symbol;Acc:HGNC:18593]	0.96764284
NAPSA	napsin A aspartic peptidase [Source:HGNC Symbol;Acc:HGNC:13395]	0.9659506
IFI44	interferon induced protein 44 [Source:HGNC Symbol;Acc:HGNC:16938]	0.96575487
TFAP2B	transcription factor AP-2 beta [Source:HGNC Symbol;Acc:HGNC:11743]	0.96256113
FAXDC2	fatty acid hydroxylase domain containing 2 [Source:HGNC Symbol;Acc:HGNC:1334]	0.9621332
ACVRL1	activin A receptor like type 1 [Source:HGNC Symbol;Acc:HGNC:175]	0.9612314
MT-TL2	mitochondrially encoded tRNA-Leu (CUN) 2 [Source:HGNC Symbol;Acc:HGNC:7491]	0.9597466
FAIM	Fas apoptotic inhibitory molecule [Source:HGNC Symbol;Acc:HGNC:18703]	0.95972985
HOXC-AS3	HOXC cluster antisense RNA 3 [Source:HGNC Symbol;Acc:HGNC:43751]	0.9592383
KCNJ5	potassium inwardly rectifying channel subfamily J member 5 [Source:HGNC Symbol;Acc:HGNC:6266]	0.9560144
MAPK10	mitogen-activated protein kinase 10 [Source:HGNC Symbol;Acc:HGNC:6872]	0.953914
ZNF248	zinc finger protein 248 [Source:HGNC Symbol;Acc:HGNC:13041]	0.9538438
PSMB8-AS1	PSMB8 antisense RNA 1 (head to head) [Source:HGNC Symbol;Acc:HGNC:39758]	0.95377594
CROCCP2	CROCC pseudogene 2 [Source:HGNC Symbol;Acc:HGNC:28170]	0.95338327
CYP2C9	cytochrome P450 family 2 subfamily C member 9 [Source:HGNC Symbol;Acc:HGNC:2623]	0.95321196
PNMA6A	PNMA family member 6A [Source:HGNC Symbol;Acc:HGNC:28248]	0.9531538
HSPA6	heat shock protein family A (Hsp70) member 6 [Source:HGNC Symbol;Acc:HGNC:5239]	0.95224714
RTL5	retrotransposon Gag like 5 [Source:HGNC Symbol;Acc:HGNC:29430]	0.95199484
PLCD4	phospholipase C delta 4 [Source:HGNC Symbol;Acc:HGNC:9062]	0.94893444
LINC00863	long intergenic non-protein coding RNA 863 [Source:HGNC Symbol;Acc:HGNC:45162]	0.9481983
KIF16B	kinesin family member 16B [Source:HGNC Symbol;Acc:HGNC:15869]	0.9471953
LINC02532	long intergenic non-protein coding RNA 2532 [Source:HGNC Symbol;Acc:HGNC:53549]	0.94699
HLA-DRB1	major histocompatibility complex, class II, DR beta 1 [Source:HGNC Symbol;Acc:HGNC:4948]	0.94605494
IPO5P1	importin 5 pseudogene 1 [Source:HGNC Symbol;Acc:HGNC:49687]	0.94593173
EDNRB	endothelin receptor type B [Source:HGNC Symbol;Acc:HGNC:3180]	0.94523305
BTC	betacellulin [Source:HGNC Symbol;Acc:HGNC:1121]	0.94389266
TSPAN10	tetraspanin 10 [Source:HGNC Symbol;Acc:HGNC:29942]	0.94146454
PDGFA	platelet derived growth factor subunit A [Source:HGNC Symbol;Acc:HGNC:8799]	0.9402813
METTL25	methyltransferase like 25 [Source:HGNC Symbol;Acc:HGNC:26228]	0.93968344
FAM81A	family with sequence similarity 81 member A [Source:HGNC Symbol;Acc:HGNC:28379]	0.9392733
RIBC1	RIB43A domain with coiled-coils 1 [Source:HGNC Symbol;Acc:HGNC:26537]	0.93651867
SLC9A3-AS1	SLC9A3 antisense RNA 1 [Source:HGNC Symbol;Acc:HGNC:40550]	0.93604517
TMEM144	transmembrane protein 144 [Source:HGNC Symbol;Acc:HGNC:25633]	0.9358427
ATG14	autophagy related 14 [Source:HGNC Symbol;Acc:HGNC:19962]	0.9352547
IKZF5	IKAROS family zinc finger 5 [Source:HGNC Symbol;Acc:HGNC:14283]	0.9349777
COQ10A	coenzyme Q10A [Source:HGNC Symbol;Acc:HGNC:26515]	0.93375325
GJA1	gap junction protein alpha 1 [Source:HGNC Symbol;Acc:HGNC:4274]	0.9321079
TAMALIN	trafficking regulator and scaffold protein tamalin [Source:HGNC Symbol;Acc:HGNC:18707]	0.9310183
TCP11L2	t-complex 11 like 2 [Source:HGNC Symbol;Acc:HGNC:28627]	0.9306303
ANKRD6	ankyrin repeat domain 6 [Source:HGNC Symbol;Acc:HGNC:17280]	0.92981786
TGFBR3	transforming growth factor beta receptor 3 [Source:HGNC Symbol;Acc:HGNC:11774]	0.9286622
EXOC3-AS1	EXOC3 antisense RNA 1 [Source:HGNC Symbol;Acc:HGNC:25175]	0.92822486
AK9	adenylate kinase 9 [Source:HGNC Symbol;Acc:HGNC:33814]	0.92720413
HCST	hematopoietic cell signal transducer [Source:HGNC Symbol;Acc:HGNC:16977]	0.9270252
KLHL3	kelch like family member 3 [Source:HGNC Symbol;Acc:HGNC:6354]	0.92658305
LZTS3	leucine zipper tumor suppressor family member 3 [Source:HGNC Symbol;Acc:HGNC:30139]	0.9253185
CYB561D1	cytochrome b561 family member D1 [Source:HGNC Symbol;Acc:HGNC:26804]	0.92455244
TMEM116	transmembrane protein 116 [Source:HGNC Symbol;Acc:HGNC:25084]	0.92437553
ZMYND10	zinc finger MYND-type containing 10 [Source:HGNC Symbol;Acc:HGNC:19412]	0.9242417
ABAT	4-aminobutyrate aminotransferase [Source:HGNC Symbol;Acc:HGNC:23]	0.9240562
NR1H4	nuclear receptor subfamily 1 group H member 4 [Source:HGNC Symbol;Acc:HGNC:7967]	0.9239693
GATA3-AS1	GATA3 antisense RNA 1 [Source:HGNC Symbol;Acc:HGNC:33786]	0.9217698
SPEF1	sperm flagellar 1 [Source:HGNC Symbol;Acc:HGNC:15874]	0.92013997
NHERF4	NHERF family PDZ scaffold protein 4 [Source:HGNC Symbol;Acc:HGNC:19891]	0.9192483
CCDC115	coiled-coil domain containing 115 [Source:HGNC Symbol;Acc:HGNC:28178]	0.91825277
BMP3	bone morphogenetic protein 3 [Source:HGNC Symbol;Acc:HGNC:1070]	0.91796184
SLC34A2	solute carrier family 34 member 2 [Source:HGNC Symbol;Acc:HGNC:11020]	0.917791
FTLP3	ferritin light chain pseudogene 3 [Source:HGNC Symbol;Acc:HGNC:4000]	0.91776013
HLA-DMA	major histocompatibility complex, class II, DM alpha [Source:HGNC Symbol;Acc:HGNC:4934]	0.9175586
SCD5	stearoyl-CoA desaturase 5 [Source:HGNC Symbol;Acc:HGNC:21088]	0.9162937
FAM47E	family with sequence similarity 47 member E [Source:HGNC Symbol;Acc:HGNC:34343]	0.9146374
KCTD7	potassium channel tetramerization domain containing 7 [Source:HGNC Symbol;Acc:HGNC:21957]	0.91453975
UBD	ubiquitin D [Source:HGNC Symbol;Acc:HGNC:18795]	0.9143479
PIGR	polymeric immunoglobulin receptor [Source:HGNC Symbol;Acc:HGNC:8968]	0.9140273
TBC1D32	TBC1 domain family member 32 [Source:HGNC Symbol;Acc:HGNC:21485]	0.9136902
PCDH10	protocadherin 10 [Source:HGNC Symbol;Acc:HGNC:13404]	0.91293824
BDH1	3-hydroxybutyrate dehydrogenase 1 [Source:HGNC Symbol;Acc:HGNC:1027]	0.9123938
PIP5K1B	phosphatidylinositol-4-phosphate 5-kinase type 1 beta [Source:HGNC Symbol;Acc:HGNC:8995]	0.9110504
ITM2A	integral membrane protein 2A [Source:HGNC Symbol;Acc:HGNC:6173]	0.9091368
SAA2	serum amyloid A2 [Source:HGNC Symbol;Acc:HGNC:10514]	0.9086885
GPX3	glutathione peroxidase 3 [Source:HGNC Symbol;Acc:HGNC:4555]	0.9076289
CFAP44	cilia and flagella associated protein 44 [Source:HGNC Symbol;Acc:HGNC:25631]	0.9073944
PCOTH	prostate and testis expressed opposite C1QTNF9B and MIPEP [Source:HGNC Symbol;Acc:HGNC:39839]	0.9066417
THRB-IT1	THRB intronic transcript 1 [Source:HGNC Symbol;Acc:HGNC:41390]	0.90615416
TMEM198	transmembrane protein 198 [Source:HGNC Symbol;Acc:HGNC:33704]	0.90529543
MRPL34	mitochondrial ribosomal protein L34 [Source:HGNC Symbol;Acc:HGNC:14488]	0.90508753
MAPK8IP1	mitogen-activated protein kinase 8 interacting protein 1 [Source:HGNC Symbol;Acc:HGNC:6882]	0.90489507
ZNF396	zinc finger protein 396 [Source:HGNC Symbol;Acc:HGNC:18824]	0.90368354
HMGCS2	3-hydroxy-3-methylglutaryl-CoA synthase 2 [Source:HGNC Symbol;Acc:HGNC:5008]	0.9036464
FIGNL2	fidgetin like 2 [Source:HGNC Symbol;Acc:HGNC:13287]	0.90359277
RRAGD	Ras related GTP binding D [Source:HGNC Symbol;Acc:HGNC:19903]	0.90297866
HSD17B14	hydroxysteroid 17-beta dehydrogenase 14 [Source:HGNC Symbol;Acc:HGNC:23238]	0.9025017
ZNF771	zinc finger protein 771 [Source:HGNC Symbol;Acc:HGNC:29653]	0.90206134
MTHFR	methylenetetrahydrofolate reductase [Source:HGNC Symbol;Acc:HGNC:7436]	0.901986
ZNF528	zinc finger protein 528 [Source:HGNC Symbol;Acc:HGNC:29384]	0.9019841
DLEU2L	deleted in lymphocytic leukemia 2 like [Source:HGNC Symbol;Acc:HGNC:13225]	0.9012116
CMYA5	cardiomyopathy associated 5 [Source:HGNC Symbol;Acc:HGNC:14305]	0.90088266
TIGD7	tigger transposable element derived 7 [Source:HGNC Symbol;Acc:HGNC:18331]	0.9008252
NRK	Nik related kinase [Source:HGNC Symbol;Acc:HGNC:25391]	0.90081936
WDR81	WD repeat domain 81 [Source:HGNC Symbol;Acc:HGNC:26600]	0.89924425
LINC01948	long intergenic non-protein coding RNA 1948 [Source:HGNC Symbol;Acc:HGNC:52772]	0.8989626
ZNF503-AS2	ZNF503 antisense RNA 2 [Source:HGNC Symbol;Acc:HGNC:23525]	0.8981073
DNAH6	dynein axonemal heavy chain 6 [Source:HGNC Symbol;Acc:HGNC:2951]	0.89750546
HPCAL4	hippocalcin like 4 [Source:HGNC Symbol;Acc:HGNC:18212]	0.8945296
CCN3	cellular communication network factor 3 [Source:HGNC Symbol;Acc:HGNC:7885]	0.8943902
PRR5	proline rich 5 [Source:HGNC Symbol;Acc:HGNC:31682]	0.89415365
ZNF862	zinc finger protein 862 [Source:HGNC Symbol;Acc:HGNC:34519]	0.89324576
BEND5	BEN domain containing 5 [Source:HGNC Symbol;Acc:HGNC:25668]	0.89226645
RORC	RAR related orphan receptor C [Source:HGNC Symbol;Acc:HGNC:10260]	0.89148194
IGFBP3	insulin like growth factor binding protein 3 [Source:HGNC Symbol;Acc:HGNC:5472]	0.89051676
PILRB	paired immunoglobin like type 2 receptor beta [Source:HGNC Symbol;Acc:HGNC:18297]	0.8903825
OVOL1	ovo like transcriptional repressor 1 [Source:HGNC Symbol;Acc:HGNC:8525]	0.8891269
SAMD11	sterile alpha motif domain containing 11 [Source:HGNC Symbol;Acc:HGNC:28706]	0.88692415
BBOF1	basal body orientation factor 1 [Source:HGNC Symbol;Acc:HGNC:19855]	0.8864847
ELOVL4	ELOVL fatty acid elongase 4 [Source:HGNC Symbol;Acc:HGNC:14415]	0.88536215
VGLL3	vestigial like family member 3 [Source:HGNC Symbol;Acc:HGNC:24327]	0.8848165
GPR162	G protein-coupled receptor 162 [Source:HGNC Symbol;Acc:HGNC:16693]	0.88433117
PDE5A	phosphodiesterase 5A [Source:HGNC Symbol;Acc:HGNC:8784]	0.88398546
CCDC66	coiled-coil domain containing 66 [Source:HGNC Symbol;Acc:HGNC:27709]	0.88380486
DDX60	DExD/H-box helicase 60 [Source:HGNC Symbol;Acc:HGNC:25942]	0.8825747
NPM2	nucleophosmin/nucleoplasmin 2 [Source:HGNC Symbol;Acc:HGNC:7930]	0.8819928
EML1	EMAP like 1 [Source:HGNC Symbol;Acc:HGNC:3330]	0.88174975
GYPC	glycophorin C (Gerbich blood group) [Source:HGNC Symbol;Acc:HGNC:4704]	0.880427
GABPB1-AS1	GABPB1 antisense RNA 1 [Source:HGNC Symbol;Acc:HGNC:44157]	0.88024676
BRINP1	BMP/retinoic acid inducible neural specific 1 [Source:HGNC Symbol;Acc:HGNC:2687]	0.8799383
RNPC3	RNA binding region (RNP1, RRM) containing 3 [Source:HGNC Symbol;Acc:HGNC:18666]	0.87976253
LPP-AS2	LPP antisense RNA 2 [Source:HGNC Symbol;Acc:HGNC:27952]	0.87923104
ITGA7	integrin subunit alpha 7 [Source:HGNC Symbol;Acc:HGNC:6143]	0.8786645
TNFRSF19	TNF receptor superfamily member 19 [Source:HGNC Symbol;Acc:HGNC:11915]	0.87719625
ENSG00000274015	novel transcript	0.876962
KLC3	kinesin light chain 3 [Source:HGNC Symbol;Acc:HGNC:20717]	0.8768689
H2AC6	H2A clustered histone 6 [Source:HGNC Symbol;Acc:HGNC:4733]	0.87590593
SARM1	sterile alpha and TIR motif containing 1 [Source:HGNC Symbol;Acc:HGNC:17074]	0.8758508
ENSG00000272447	novel transcript	0.8751154
ZNF33B	zinc finger protein 33B [Source:HGNC Symbol;Acc:HGNC:13097]	0.87414974
KALRN	kalirin RhoGEF kinase [Source:HGNC Symbol;Acc:HGNC:4814]	0.8738056
KCNJ11	potassium inwardly rectifying channel subfamily J member 11 [Source:HGNC Symbol;Acc:HGNC:6257]	0.873715
FAM50B	family with sequence similarity 50 member B [Source:HGNC Symbol;Acc:HGNC:18789]	0.87319267
TAF6L	TATA-box binding protein associated factor 6 like [Source:HGNC Symbol;Acc:HGNC:17305]	0.8731291
RAB40B	RAB40B, member RAS oncogene family [Source:HGNC Symbol;Acc:HGNC:18284]	0.8725984
FBXO44	F-box protein 44 [Source:HGNC Symbol;Acc:HGNC:24847]	0.87110406
CGNL1	cingulin like 1 [Source:HGNC Symbol;Acc:HGNC:25931]	0.8708856
PAIP2B	poly(A) binding protein interacting protein 2B [Source:HGNC Symbol;Acc:HGNC:29200]	0.87032735
SUGT1P4-STRA6LP-CCDC180	SUGT1P4-STRA6LP-CCDC180 readthrough [Source:HGNC Symbol;Acc:HGNC:53835]	0.87025094
FNIP2	folliculin interacting protein 2 [Source:HGNC Symbol;Acc:HGNC:29280]	0.8691156
SLC4A8	solute carrier family 4 member 8 [Source:HGNC Symbol;Acc:HGNC:11034]	0.86796296
HOXA10-AS	HOXA10 antisense RNA [Source:HGNC Symbol;Acc:HGNC:40281]	0.8674471
NMNAT3	nicotinamide nucleotide adenylyltransferase 3 [Source:HGNC Symbol;Acc:HGNC:20989]	0.8653693
SCARNA7	small Cajal body-specific RNA 7 [Source:HGNC Symbol;Acc:HGNC:32563]	0.8650772
LIFR	LIF receptor subunit alpha [Source:HGNC Symbol;Acc:HGNC:6597]	0.86455095
SLC25A35	solute carrier family 25 member 35 [Source:HGNC Symbol;Acc:HGNC:31921]	0.86417276
IFIT5	interferon induced protein with tetratricopeptide repeats 5 [Source:HGNC Symbol;Acc:HGNC:13328]	0.8635973
ALDH5A1	aldehyde dehydrogenase 5 family member A1 [Source:HGNC Symbol;Acc:HGNC:408]	0.86284924
COPG2IT1	COPG2 imprinted transcript 1 [Source:HGNC Symbol;Acc:HGNC:2238]	0.86224586
SULT1A2	sulfotransferase family 1A member 2 [Source:HGNC Symbol;Acc:HGNC:11454]	0.86130494
SLC2A13	solute carrier family 2 member 13 [Source:HGNC Symbol;Acc:HGNC:15956]	0.8607261
RPS15AP10	ribosomal protein S15a pseudogene 10 [Source:HGNC Symbol;Acc:HGNC:37001]	0.86071694
ITPR1	inositol 1,4,5-trisphosphate receptor type 1 [Source:HGNC Symbol;Acc:HGNC:6180]	0.8605516
ALDH1A2	aldehyde dehydrogenase 1 family member A2 [Source:HGNC Symbol;Acc:HGNC:15472]	0.86021054
ILDR1	immunoglobulin like domain containing receptor 1 [Source:HGNC Symbol;Acc:HGNC:28741]	0.85963356
SHC2	SHC adaptor protein 2 [Source:HGNC Symbol;Acc:HGNC:29869]	0.85776204
CCT6B	chaperonin containing TCP1 subunit 6B [Source:HGNC Symbol;Acc:HGNC:1621]	0.85714513
CACNA2D1	calcium voltage-gated channel auxiliary subunit alpha2delta 1 [Source:HGNC Symbol;Acc:HGNC:1399]	0.8566387
TSNAXIP1	translin associated factor X interacting protein 1 [Source:HGNC Symbol;Acc:HGNC:18586]	0.85612875
C2orf15	chromosome 2 open reading frame 15 [Source:HGNC Symbol;Acc:HGNC:28436]	0.8541892
ZNF385B	zinc finger protein 385B [Source:HGNC Symbol;Acc:HGNC:26332]	0.85128355
EHHADH	enoyl-CoA hydratase and 3-hydroxyacyl CoA dehydrogenase [Source:HGNC Symbol;Acc:HGNC:3247]	0.8494723
CD2BP2-DT	CD2BP2 divergent transcript [Source:HGNC Symbol;Acc:HGNC:53029]	0.8482403
SCN2A	sodium voltage-gated channel alpha subunit 2 [Source:HGNC Symbol;Acc:HGNC:10588]	0.847836
MUC20-OT1	MUC20 overlapping transcript [Source:HGNC Symbol;Acc:HGNC:53807]	0.8477816
DNAI7	dynein axonemal intermediate chain 7 [Source:HGNC Symbol;Acc:HGNC:29599]	0.8471723
IRX2	iroquois homeobox 2 [Source:HGNC Symbol;Acc:HGNC:14359]	0.84689325
CALML4	calmodulin like 4 [Source:HGNC Symbol;Acc:HGNC:18445]	0.8463009
TP53INP2	tumor protein p53 inducible nuclear protein 2 [Source:HGNC Symbol;Acc:HGNC:16104]	0.84623164
FAM161B	FAM161 centrosomal protein B [Source:HGNC Symbol;Acc:HGNC:19854]	0.84613365
ESRRB	estrogen related receptor beta [Source:HGNC Symbol;Acc:HGNC:3473]	0.84583277
SHLD2P1	shieldin complex subunit 2 pseudogene 1 [Source:HGNC Symbol;Acc:HGNC:31425]	0.8455628
ARG2	arginase 2 [Source:HGNC Symbol;Acc:HGNC:664]	0.8452846
MAGOH-DT	MAGOH divergent transcript [Source:HGNC Symbol;Acc:HGNC:49539]	0.8451968
DAGLA	diacylglycerol lipase alpha [Source:HGNC Symbol;Acc:HGNC:1165]	0.84453464
SIM2	SIM bHLH transcription factor 2 [Source:HGNC Symbol;Acc:HGNC:10883]	0.8441491
ZSWIM3	zinc finger SWIM-type containing 3 [Source:HGNC Symbol;Acc:HGNC:16157]	0.84397113
EPM2A	EPM2A glucan phosphatase, laforin [Source:HGNC Symbol;Acc:HGNC:3413]	0.8438128
IGSF9B	immunoglobulin superfamily member 9B [Source:HGNC Symbol;Acc:HGNC:32326]	0.84321123
SLC29A4	solute carrier family 29 member 4 [Source:HGNC Symbol;Acc:HGNC:23097]	0.842884
GATM	glycine amidinotransferase [Source:HGNC Symbol;Acc:HGNC:4175]	0.84260935
ARMC3	armadillo repeat containing 3 [Source:HGNC Symbol;Acc:HGNC:30964]	0.8425105
CFAP210	cilia and flagella associated protein 210 [Source:HGNC Symbol;Acc:HGNC:25064]	0.8421568
SLC5A3	solute carrier family 5 member 3 [Source:HGNC Symbol;Acc:HGNC:11038]	0.8418484
PIGH	phosphatidylinositol glycan anchor biosynthesis class H [Source:HGNC Symbol;Acc:HGNC:8964]	0.84136945
WIPF3	WAS/WASL interacting protein family member 3 [Source:HGNC Symbol;Acc:HGNC:22004]	0.8413483
COL4A3	collagen type IV alpha 3 chain [Source:HGNC Symbol;Acc:HGNC:2204]	0.8393643
KIT	KIT proto-oncogene, receptor tyrosine kinase [Source:HGNC Symbol;Acc:HGNC:6342]	0.8393154
SAA1	serum amyloid A1 [Source:HGNC Symbol;Acc:HGNC:10513]	0.8376672
IQUB	IQ motif and ubiquitin domain containing [Source:HGNC Symbol;Acc:HGNC:21995]	0.83752066
ZDHHC23	zinc finger DHHC-type palmitoyltransferase 23 [Source:HGNC Symbol;Acc:HGNC:28654]	0.837417
TCEAL2	transcription elongation factor A like 2 [Source:HGNC Symbol;Acc:HGNC:29818]	0.8354606
PFKFB2	6-phosphofructo-2-kinase/fructose-2,6-biphosphatase 2 [Source:HGNC Symbol;Acc:HGNC:8873]	0.83476734
VTCN1	V-set domain containing T cell activation inhibitor 1 [Source:HGNC Symbol;Acc:HGNC:28873]	0.83476275
PGAP4	post-GPI attachment to proteins GalNAc transferase 4 [Source:HGNC Symbol;Acc:HGNC:28180]	0.83459145
BTG1-DT	BTG1 divergent transcript [Source:HGNC Symbol;Acc:HGNC:55600]	0.83451754
KAT6B	lysine acetyltransferase 6B [Source:HGNC Symbol;Acc:HGNC:17582]	0.8344174
ARTN	artemin [Source:HGNC Symbol;Acc:HGNC:727]	0.8342531
CYP1B1	cytochrome P450 family 1 subfamily B member 1 [Source:HGNC Symbol;Acc:HGNC:2597]	0.8339647
RNF180	ring finger protein 180 [Source:HGNC Symbol;Acc:HGNC:27752]	0.83171844
CLDN23	claudin 23 [Source:HGNC Symbol;Acc:HGNC:17591]	0.8315243
CFAP221	cilia and flagella associated protein 221 [Source:HGNC Symbol;Acc:HGNC:33720]	0.83140117
HRG-AS1	HRG and FETUB antisense RNA 1 [Source:HGNC Symbol;Acc:HGNC:55915]	0.8312777
GPBAR1	G protein-coupled bile acid receptor 1 [Source:HGNC Symbol;Acc:HGNC:19680]	0.830734
MCOLN3	mucolipin TRP cation channel 3 [Source:HGNC Symbol;Acc:HGNC:13358]	0.83064634
GIHCG	GIHCG inhibitor of miR-200b/200a/429 expression [Source:HGNC Symbol;Acc:HGNC:52649]	0.8305091
ALMS1	ALMS1 centrosome and basal body associated protein [Source:HGNC Symbol;Acc:HGNC:428]	0.830465
MRAS	muscle RAS oncogene homolog [Source:HGNC Symbol;Acc:HGNC:7227]	0.8304311
PHYH	phytanoyl-CoA 2-hydroxylase [Source:HGNC Symbol;Acc:HGNC:8940]	0.83000165
PLBD1	phospholipase B domain containing 1 [Source:HGNC Symbol;Acc:HGNC:26215]	0.8298103
NIPBL-DT	NIPBL divergent transcript [Source:HGNC Symbol;Acc:HGNC:51293]	0.8295672
DAPK1-IT1	DAPK1 intronic transcript 1 [Source:HGNC Symbol;Acc:HGNC:43591]	0.8294292
UBE2Q2P1	UBE2Q2 pseudogene 1 [Source:HGNC Symbol;Acc:HGNC:37439]	0.8281112
FAM157C	family with sequence similarity 157 member C [Source:HGNC Symbol;Acc:HGNC:34081]	0.8279596
EVC	EvC ciliary complex subunit 1 [Source:HGNC Symbol;Acc:HGNC:3497]	0.8268916
DRC7	dynein regulatory complex subunit 7 [Source:HGNC Symbol;Acc:HGNC:25289]	0.8265815
CHRM3	cholinergic receptor muscarinic 3 [Source:HGNC Symbol;Acc:HGNC:1952]	0.82516897
PPM1H	protein phosphatase, Mg2+/Mn2+ dependent 1H [Source:HGNC Symbol;Acc:HGNC:18583]	0.82439476
ZNF224	zinc finger protein 224 [Source:HGNC Symbol;Acc:HGNC:13017]	0.8231093
ACMSD	aminocarboxymuconate semialdehyde decarboxylase [Source:HGNC Symbol;Acc:HGNC:19288]	0.8229889
ADAM22	ADAM metallopeptidase domain 22 [Source:HGNC Symbol;Acc:HGNC:201]	0.82275313
SMIM10	small integral membrane protein 10 [Source:HGNC Symbol;Acc:HGNC:41913]	0.8225399
RGL3	ral guanine nucleotide dissociation stimulator like 3 [Source:HGNC Symbol;Acc:HGNC:30282]	0.82234836
TEFM	transcription elongation factor, mitochondrial [Source:HGNC Symbol;Acc:HGNC:26223]	0.8221862
ARHGEF38	Rho guanine nucleotide exchange factor 38 [Source:HGNC Symbol;Acc:HGNC:25968]	0.8211712
SLC25A12	solute carrier family 25 member 12 [Source:HGNC Symbol;Acc:HGNC:10982]	0.8185737
CFAP126	cilia and flagella associated protein 126 [Source:HGNC Symbol;Acc:HGNC:32325]	0.8183836
ADAMTS9	ADAM metallopeptidase with thrombospondin type 1 motif 9 [Source:HGNC Symbol;Acc:HGNC:13202]	0.81808054
ENSG00000288907	novel transcript, antisense to CHEK1	0.8180064
LINC01762	long intergenic non-protein coding RNA 1762 [Source:HGNC Symbol;Acc:HGNC:52552]	0.81622285
SPRR2A	small proline rich protein 2A [Source:HGNC Symbol;Acc:HGNC:11261]	0.81622046
TMEM47	transmembrane protein 47 [Source:HGNC Symbol;Acc:HGNC:18515]	0.816152
TBC1D24	TBC1 domain family member 24 [Source:HGNC Symbol;Acc:HGNC:29203]	0.81566584
NFATC1	nuclear factor of activated T cells 1 [Source:HGNC Symbol;Acc:HGNC:7775]	0.81529045
MAP2	microtubule associated protein 2 [Source:HGNC Symbol;Acc:HGNC:6839]	0.81497264
CNPY2-AS1	CNPY2 antisense RNA 1 [Source:HGNC Symbol;Acc:HGNC:55480]	0.8142056
IFT70B	intraflagellar transport 70B [Source:HGNC Symbol;Acc:HGNC:26425]	0.8141154
METRNL	meteorin like, glial cell differentiation regulator [Source:HGNC Symbol;Acc:HGNC:27584]	0.81324214
CABCOCO1	ciliary associated calcium binding coiled-coil 1 [Source:HGNC Symbol;Acc:HGNC:28678]	0.8128969
ADH1C	alcohol dehydrogenase 1C (class I), gamma polypeptide [Source:HGNC Symbol;Acc:HGNC:251]	0.8128181
SLC2A11	solute carrier family 2 member 11 [Source:HGNC Symbol;Acc:HGNC:14239]	0.8121204
CXCL14	C-X-C motif chemokine ligand 14 [Source:HGNC Symbol;Acc:HGNC:10640]	0.81169194
ULK4	unc-51 like kinase 4 [Source:HGNC Symbol;Acc:HGNC:15784]	0.8112969
MAN1A1	mannosidase alpha class 1A member 1 [Source:HGNC Symbol;Acc:HGNC:6821]	0.810577
NEURL2	neuralized E3 ubiquitin protein ligase 2 [Source:HGNC Symbol;Acc:HGNC:16156]	0.8103253
CCDC13	coiled-coil domain containing 13 [Source:HGNC Symbol;Acc:HGNC:26358]	0.81003904
TCAF1	TRPM8 channel associated factor 1 [Source:HGNC Symbol;Acc:HGNC:22201]	0.810033
EPOR	erythropoietin receptor [Source:HGNC Symbol;Acc:HGNC:3416]	0.80985546
VMAC	vimentin type intermediate filament associated coiled-coil protein [Source:HGNC Symbol;Acc:HGNC:33803]	0.8096616
DGAT2	diacylglycerol O-acyltransferase 2 [Source:HGNC Symbol;Acc:HGNC:16940]	0.8090443
BCDIN3D	BCDIN3 domain containing RNA methyltransferase [Source:HGNC Symbol;Acc:HGNC:27050]	0.80875343
DNER	delta/notch like EGF repeat containing [Source:HGNC Symbol;Acc:HGNC:24456]	0.80719656
COL1A2	collagen type I alpha 2 chain [Source:HGNC Symbol;Acc:HGNC:2198]	0.8065798
LINC00963	long intergenic non-protein coding RNA 963 [Source:HGNC Symbol;Acc:HGNC:48716]	0.8051207
LINC02574	long intergenic non-protein coding RNA 2574 [Source:HGNC Symbol;Acc:HGNC:53746]	0.8044659
LMO2	LIM domain only 2 [Source:HGNC Symbol;Acc:HGNC:6642]	0.80429816
ZKSCAN4	zinc finger with KRAB and SCAN domains 4 [Source:HGNC Symbol;Acc:HGNC:13854]	0.8037323
ARMH1	armadillo like helical domain containing 1 [Source:HGNC Symbol;Acc:HGNC:34345]	0.80285746
MAB21L3	mab-21 like 3 [Source:HGNC Symbol;Acc:HGNC:26787]	0.8023677
FBXO10	F-box protein 10 [Source:HGNC Symbol;Acc:HGNC:13589]	0.80220145
OSTM1	osteoclastogenesis associated transmembrane protein 1 [Source:HGNC Symbol;Acc:HGNC:21652]	0.80196255
SFMBT2	Scm like with four mbt domains 2 [Source:HGNC Symbol;Acc:HGNC:20256]	0.8018654
IRF5	interferon regulatory factor 5 [Source:HGNC Symbol;Acc:HGNC:6120]	0.80167145
SLC9A3	solute carrier family 9 member A3 [Source:HGNC Symbol;Acc:HGNC:11073]	0.8011468
ABHD3	abhydrolase domain containing 3, phospholipase [Source:HGNC Symbol;Acc:HGNC:18718]	0.80094016
LINC02944	long intergenic non-protein coding RNA 2944 [Source:HGNC Symbol;Acc:HGNC:55959]	0.7991614
CLN3	CLN3 lysosomal/endosomal transmembrane protein, battenin [Source:HGNC Symbol;Acc:HGNC:2074]	0.7991223
PLA2G6	phospholipase A2 group VI [Source:HGNC Symbol;Acc:HGNC:9039]	0.7989013
ZNF181	zinc finger protein 181 [Source:HGNC Symbol;Acc:HGNC:12971]	0.79881823
ANKRD2	ankyrin repeat domain 2 [Source:HGNC Symbol;Acc:HGNC:495]	0.7979563
C10orf143	chromosome 10 open reading frame 143 [Source:HGNC Symbol;Acc:HGNC:48677]	0.7962114
ZNF821	zinc finger protein 821 [Source:HGNC Symbol;Acc:HGNC:28043]	0.79598767
ABCB6	ATP binding cassette subfamily B member 6 (Langereis blood group) [Source:HGNC Symbol;Acc:HGNC:47]	0.79591346
FKRP	fukutin related protein [Source:HGNC Symbol;Acc:HGNC:17997]	0.7958534
BCOR	BCL6 corepressor [Source:HGNC Symbol;Acc:HGNC:20893]	0.7936479
RENO1	regulator of early neurogenesis 1 [Source:HGNC Symbol;Acc:HGNC:54096]	0.79334784
B3GALNT1	beta-1,3-N-acetylgalactosaminyltransferase 1 (globoside blood group) [Source:HGNC Symbol;Acc:HGNC:918]	0.79328257
SYTL4	synaptotagmin like 4 [Source:HGNC Symbol;Acc:HGNC:15588]	0.79248744
TRPV1	transient receptor potential cation channel subfamily V member 1 [Source:HGNC Symbol;Acc:HGNC:12716]	0.79233354
USP27X	ubiquitin specific peptidase 27 X-linked [Source:HGNC Symbol;Acc:HGNC:13486]	0.7920473
SERPINI1	serpin family I member 1 [Source:HGNC Symbol;Acc:HGNC:8943]	0.7917226
KANSL1L	KAT8 regulatory NSL complex subunit 1 like [Source:HGNC Symbol;Acc:HGNC:26310]	0.7916932
CCDC40	coiled-coil domain containing 40 [Source:HGNC Symbol;Acc:HGNC:26090]	0.7914746
CLDN16	claudin 16 [Source:HGNC Symbol;Acc:HGNC:2037]	0.79130936
MST1	macrophage stimulating 1 [Source:HGNC Symbol;Acc:HGNC:7380]	0.7908731
ENSG00000292993	novel transcript	0.7904751
RAI2	retinoic acid induced 2 [Source:HGNC Symbol;Acc:HGNC:9835]	0.79024446
SEMA4G	semaphorin 4G [Source:HGNC Symbol;Acc:HGNC:10735]	0.7899167
ZNF235	zinc finger protein 235 [Source:HGNC Symbol;Acc:HGNC:12866]	0.789737
GNG7	G protein subunit gamma 7 [Source:HGNC Symbol;Acc:HGNC:4410]	0.7896009
CLK1	CDC like kinase 1 [Source:HGNC Symbol;Acc:HGNC:2068]	0.7883672
ARSL	arylsulfatase L [Source:HGNC Symbol;Acc:HGNC:719]	0.7883637
MFSD8	major facilitator superfamily domain containing 8 [Source:HGNC Symbol;Acc:HGNC:28486]	0.78790563
ACSM3	acyl-CoA synthetase medium chain family member 3 [Source:HGNC Symbol;Acc:HGNC:10522]	0.7867206
CARF	calcium responsive transcription factor [Source:HGNC Symbol;Acc:HGNC:14435]	0.78601736
INPP5J	inositol polyphosphate-5-phosphatase J [Source:HGNC Symbol;Acc:HGNC:8956]	0.7851437
UGT3A1	UDP glycosyltransferase family 3 member A1 [Source:HGNC Symbol;Acc:HGNC:26625]	0.7846075
NAP1L2	nucleosome assembly protein 1 like 2 [Source:HGNC Symbol;Acc:HGNC:7638]	0.7839846
APOL1	apolipoprotein L1 [Source:HGNC Symbol;Acc:HGNC:618]	0.7816489
HHAT	hedgehog acyltransferase [Source:HGNC Symbol;Acc:HGNC:18270]	0.78108954
ADAL	adenosine deaminase like [Source:HGNC Symbol;Acc:HGNC:31853]	0.7801948
DNAAF1	dynein axonemal assembly factor 1 [Source:HGNC Symbol;Acc:HGNC:30539]	0.77982986
TXNDC16	thioredoxin domain containing 16 [Source:HGNC Symbol;Acc:HGNC:19965]	0.7794122
ZFYVE9	zinc finger FYVE-type containing 9 [Source:HGNC Symbol;Acc:HGNC:6775]	0.7786399
LRRIQ1	leucine rich repeats and IQ motif containing 1 [Source:HGNC Symbol;Acc:HGNC:25708]	0.7760456
TG	thyroglobulin [Source:HGNC Symbol;Acc:HGNC:11764]	0.7749512
ACSL6	acyl-CoA synthetase long chain family member 6 [Source:HGNC Symbol;Acc:HGNC:16496]	0.7743981
AFG1L	AFG1 like ATPase [Source:HGNC Symbol;Acc:HGNC:16411]	0.7743791
EDRF1-DT	EDRF1 divergent transcript [Source:HGNC Symbol;Acc:HGNC:54128]	0.77378273
SLC8A1	solute carrier family 8 member A1 [Source:HGNC Symbol;Acc:HGNC:11068]	0.77366465
CDH2	cadherin 2 [Source:HGNC Symbol;Acc:HGNC:1759]	0.7736208
ERICH5	glutamate rich 5 [Source:HGNC Symbol;Acc:HGNC:26823]	0.7727975
LINC02762	long intergenic non-protein coding RNA 2762 [Source:HGNC Symbol;Acc:HGNC:27443]	0.772535
TMEM167B-DT	TMEM167B divergent transcript [Source:HGNC Symbol;Acc:HGNC:55076]	0.77076197
TTC39B	tetratricopeptide repeat domain 39B [Source:HGNC Symbol;Acc:HGNC:23704]	0.7706046
SYNJ1	synaptojanin 1 [Source:HGNC Symbol;Acc:HGNC:11503]	0.7704462
LINC03052	long intergenic non-protein coding RNA 3052 [Source:HGNC Symbol;Acc:HGNC:56335]	0.77032614
SYNE1	spectrin repeat containing nuclear envelope protein 1 [Source:HGNC Symbol;Acc:HGNC:17089]	0.77017343
ABCA2	ATP binding cassette subfamily A member 2 [Source:HGNC Symbol;Acc:HGNC:32]	0.76927155
RNF152	ring finger protein 152 [Source:HGNC Symbol;Acc:HGNC:26811]	0.76839733
NPY1R	neuropeptide Y receptor Y1 [Source:HGNC Symbol;Acc:HGNC:7956]	0.7682555
ZFTRAF1	zinc finger TRAF-type containing 1 [Source:HGNC Symbol;Acc:HGNC:17806]	0.76678306
ZFP28	ZFP28 zinc finger protein [Source:HGNC Symbol;Acc:HGNC:17801]	0.76670074
MAGEE1	MAGE family member E1 [Source:HGNC Symbol;Acc:HGNC:24934]	0.7663578
NUTM2B	NUT family member 2B [Source:HGNC Symbol;Acc:HGNC:23445]	0.76559126
HOXC6	homeobox C6 [Source:HGNC Symbol;Acc:HGNC:5128]	0.76510507
CD82	CD82 molecule [Source:HGNC Symbol;Acc:HGNC:6210]	0.7644303
LINC03064	long intergenic non-protein coding RNA 3064 [Source:HGNC Symbol;Acc:HGNC:56372]	0.7643853
XNDC1N	XRCC1 N-terminal domain containing 1, N-terminal like [Source:HGNC Symbol;Acc:HGNC:54661]	0.7642007
BAZ2B-AS1	BAZ2B antisense RNA 1 [Source:HGNC Symbol;Acc:HGNC:55862]	0.7640582
FAXC	failed axon connections homolog, metaxin like GST domain containing [Source:HGNC Symbol;Acc:HGNC:20742]	0.7628656
ZDHHC1	zinc finger DHHC-type containing 1 [Source:HGNC Symbol;Acc:HGNC:17916]	0.7626441
PDE3B	phosphodiesterase 3B [Source:HGNC Symbol;Acc:HGNC:8779]	0.762557
SERP2	stress associated endoplasmic reticulum protein family member 2 [Source:HGNC Symbol;Acc:HGNC:20607]	0.7625183
SLC12A2-DT	SLC12A2 divergent transcript [Source:HGNC Symbol;Acc:HGNC:49565]	0.7624403
LACTB	lactamase beta [Source:HGNC Symbol;Acc:HGNC:16468]	0.76205605
MIR497HG	mir-497-195 cluster host gene [Source:HGNC Symbol;Acc:HGNC:39523]	0.76200455
MAGIX	MAGI family member, X-linked [Source:HGNC Symbol;Acc:HGNC:30006]	0.7618427
ZGLP1	zinc finger GATA like protein 1 [Source:HGNC Symbol;Acc:HGNC:37245]	0.7617742
TRIM8-DT	TRIM8 divergent transcript [Source:HGNC Symbol;Acc:HGNC:55573]	0.76146525
ASB16-AS1	ASB16 antisense RNA 1 [Source:HGNC Symbol;Acc:HGNC:25442]	0.76125187
LIN7B	lin-7 homolog B, crumbs cell polarity complex component [Source:HGNC Symbol;Acc:HGNC:17788]	0.76086736
SGMS1-AS1	SGMS1 antisense RNA 1 [Source:HGNC Symbol;Acc:HGNC:49683]	0.76072323
ZSCAN16-AS1	ZSCAN16 antisense RNA 1 [Source:HGNC Symbol;Acc:HGNC:48982]	0.7604018
MIR1915HG	MIR1915 host gene [Source:HGNC Symbol;Acc:HGNC:31448]	0.7597426
CCDC51	coiled-coil domain containing 51 [Source:HGNC Symbol;Acc:HGNC:25714]	0.75960404
LINC00205	long intergenic non-protein coding RNA 205 [Source:HGNC Symbol;Acc:HGNC:16420]	0.75939065
GLIDR	glioblastoma down-regulated RNA [Source:HGNC Symbol;Acc:HGNC:48823]	0.7589822
SEPSECS	Sep (O-phosphoserine) tRNA:Sec (selenocysteine) tRNA synthase [Source:HGNC Symbol;Acc:HGNC:30605]	0.7588031
GPRC5B	G protein-coupled receptor class C group 5 member B [Source:HGNC Symbol;Acc:HGNC:13308]	0.75874656
RMDN2	regulator of microtubule dynamics 2 [Source:HGNC Symbol;Acc:HGNC:26567]	0.75765735
CREBRF	CREB3 regulatory factor [Source:HGNC Symbol;Acc:HGNC:24050]	0.7573631
EFCAB2	EF-hand calcium binding domain 2 [Source:HGNC Symbol;Acc:HGNC:28166]	0.75698465
PRKAR2B	protein kinase cAMP-dependent type II regulatory subunit beta [Source:HGNC Symbol;Acc:HGNC:9392]	0.75687814
ENPP5	ectonucleotide pyrophosphatase/phosphodiesterase family member 5 [Source:HGNC Symbol;Acc:HGNC:13717]	0.75566643
MISP3	MISP family member 3 [Source:HGNC Symbol;Acc:HGNC:26963]	0.7556516
LINC02983	long intergenic non-protein coding RNA 2983 [Source:HGNC Symbol;Acc:HGNC:56060]	0.754678
MUC4	mucin 4, cell surface associated [Source:HGNC Symbol;Acc:HGNC:7514]	0.75444955
KLHL28	kelch like family member 28 [Source:HGNC Symbol;Acc:HGNC:19741]	0.75419116
CFAP53	cilia and flagella associated protein 53 [Source:HGNC Symbol;Acc:HGNC:26530]	0.75334096
CYP4V2	cytochrome P450 family 4 subfamily V member 2 [Source:HGNC Symbol;Acc:HGNC:23198]	0.75172436
EPC2	enhancer of polycomb homolog 2 [Source:HGNC Symbol;Acc:HGNC:24543]	0.7508978
TRO	trophinin [Source:HGNC Symbol;Acc:HGNC:12326]	0.75018096
INSR	insulin receptor [Source:HGNC Symbol;Acc:HGNC:6091]	0.7500937
TCTA	T cell leukemia translocation altered [Source:HGNC Symbol;Acc:HGNC:11692]	0.7497178
BDKRB2	bradykinin receptor B2 [Source:HGNC Symbol;Acc:HGNC:1030]	0.74948126
ACVR2A	activin A receptor type 2A [Source:HGNC Symbol;Acc:HGNC:173]	0.7493558
ZDHHC15	zinc finger DHHC-type palmitoyltransferase 15 [Source:HGNC Symbol;Acc:HGNC:20342]	0.74910635
SLC24A1	solute carrier family 24 member 1 [Source:HGNC Symbol;Acc:HGNC:10975]	0.74842644
LINC01506	long intergenic non-protein coding RNA 1506 [Source:HGNC Symbol;Acc:HGNC:51187]	0.74781096
MVB12B	multivesicular body subunit 12B [Source:HGNC Symbol;Acc:HGNC:23368]	0.7474198
ZNF234	zinc finger protein 234 [Source:HGNC Symbol;Acc:HGNC:13027]	0.74739856
SYT17	synaptotagmin 17 [Source:HGNC Symbol;Acc:HGNC:24119]	0.74707776
FSIP1	fibrous sheath interacting protein 1 [Source:HGNC Symbol;Acc:HGNC:21674]	0.7466707
ABCA1	ATP binding cassette subfamily A member 1 [Source:HGNC Symbol;Acc:HGNC:29]	0.7463603
HDAC11	histone deacetylase 11 [Source:HGNC Symbol;Acc:HGNC:19086]	0.74628013
TCEANC	transcription elongation factor A N-terminal and central domain containing [Source:HGNC Symbol;Acc:HGNC:28277]	0.74600655
ASAP3	ArfGAP with SH3 domain, ankyrin repeat and PH domain 3 [Source:HGNC Symbol;Acc:HGNC:14987]	0.74512315
WWOX	WW domain containing oxidoreductase [Source:HGNC Symbol;Acc:HGNC:12799]	0.7451182
MFSD6L	major facilitator superfamily domain containing 6 like [Source:HGNC Symbol;Acc:HGNC:26656]	0.74411684
EPB41L5	erythrocyte membrane protein band 4.1 like 5 [Source:HGNC Symbol;Acc:HGNC:19819]	0.7436838
SPEN-AS1	SPEN antisense RNA 1 [Source:HGNC Symbol;Acc:HGNC:55937]	0.74352586
RAB3IL1	RAB3A interacting protein like 1 [Source:HGNC Symbol;Acc:HGNC:9780]	0.7419043
RPGR	retinitis pigmentosa GTPase regulator [Source:HGNC Symbol;Acc:HGNC:10295]	0.7404124
LBX2-AS1	LBX2 antisense RNA 1 [Source:HGNC Symbol;Acc:HGNC:25136]	0.7388998
SAMD9	sterile alpha motif domain containing 9 [Source:HGNC Symbol;Acc:HGNC:1348]	0.738493
FAM110B	family with sequence similarity 110 member B [Source:HGNC Symbol;Acc:HGNC:28587]	0.7383481
LDB1	LIM domain binding 1 [Source:HGNC Symbol;Acc:HGNC:6532]	0.7381005
ATP7A	ATPase copper transporting alpha [Source:HGNC Symbol;Acc:HGNC:869]	0.7375907
BLTP3B	bridge-like lipid transfer protein family member 3B [Source:HGNC Symbol;Acc:HGNC:29102]	0.7374971
ZFYVE26	zinc finger FYVE-type containing 26 [Source:HGNC Symbol;Acc:HGNC:20761]	0.7373121
IQCH-AS1	IQCH antisense RNA 1 [Source:HGNC Symbol;Acc:HGNC:44104]	0.7370144
ZNF425	zinc finger protein 425 [Source:HGNC Symbol;Acc:HGNC:20690]	0.73598653
ZNF577	zinc finger protein 577 [Source:HGNC Symbol;Acc:HGNC:28673]	0.7345867
WNK3	WNK lysine deficient protein kinase 3 [Source:HGNC Symbol;Acc:HGNC:14543]	0.73442495
SRD5A2	steroid 5 alpha-reductase 2 [Source:HGNC Symbol;Acc:HGNC:11285]	0.7333455
GGT6	gamma-glutamyltransferase 6 [Source:HGNC Symbol;Acc:HGNC:26891]	0.7327865
KIAA1614	KIAA1614 [Source:HGNC Symbol;Acc:HGNC:29327]	0.7324688
LINC02035	long intergenic non-protein coding RNA 2035 [Source:HGNC Symbol;Acc:HGNC:52875]	0.7321362
GRK4	G protein-coupled receptor kinase 4 [Source:HGNC Symbol;Acc:HGNC:4543]	0.73179394
SDSL	serine dehydratase like [Source:HGNC Symbol;Acc:HGNC:30404]	0.7314696
CA3-AS1	CA3 antisense RNA 1 [Source:HGNC Symbol;Acc:HGNC:51657]	0.731456
GABRB2	gamma-aminobutyric acid type A receptor subunit beta2 [Source:HGNC Symbol;Acc:HGNC:4082]	0.73138225
CYP7B1	cytochrome P450 family 7 subfamily B member 1 [Source:HGNC Symbol;Acc:HGNC:2652]	0.7309041
EPG5	ectopic P-granules 5 autophagy tethering factor [Source:HGNC Symbol;Acc:HGNC:29331]	0.73052526
ODAD3	outer dynein arm docking complex subunit 3 [Source:HGNC Symbol;Acc:HGNC:28303]	0.73023504
NAGPA	N-acetylglucosamine-1-phosphodiester alpha-N-acetylglucosaminidase [Source:HGNC Symbol;Acc:HGNC:17378]	0.7299432
TPK1	thiamin pyrophosphokinase 1 [Source:HGNC Symbol;Acc:HGNC:17358]	0.72903955
CCDC7	coiled-coil domain containing 7 [Source:HGNC Symbol;Acc:HGNC:26533]	0.7288802
PCDHA12	protocadherin alpha 12 [Source:HGNC Symbol;Acc:HGNC:8666]	0.72887874
ACOT1	acyl-CoA thioesterase 1 [Source:HGNC Symbol;Acc:HGNC:33128]	0.72880244
PAPPA	pappalysin 1 [Source:HGNC Symbol;Acc:HGNC:8602]	0.72815055
LINC02381	long intergenic non-protein coding RNA 2381 [Source:HGNC Symbol;Acc:HGNC:53304]	0.72811854
CDKL2	cyclin dependent kinase like 2 [Source:HGNC Symbol;Acc:HGNC:1782]	0.72766095
HSBP1L1	heat shock factor binding protein 1 like 1 [Source:HGNC Symbol;Acc:HGNC:37243]	0.72757447
FAM184A	family with sequence similarity 184 member A [Source:HGNC Symbol;Acc:HGNC:20991]	0.7271598
MST1P2	macrophage stimulating 1 pseudogene 2 [Source:HGNC Symbol;Acc:HGNC:7383]	0.7271467
LINC01089	long intergenic non-protein coding RNA 1089 [Source:HGNC Symbol;Acc:HGNC:27886]	0.72711307
CEACAM1	CEA cell adhesion molecule 1 [Source:HGNC Symbol;Acc:HGNC:1814]	0.7271085
PIERCE2	piercer of microtubule wall 2 [Source:HGNC Symbol;Acc:HGNC:44654]	0.7262936
LRRC8D-DT	LRRC8D divergent transcript [Source:HGNC Symbol;Acc:HGNC:55186]	0.72600204
GDAP1	ganglioside induced differentiation associated protein 1 [Source:HGNC Symbol;Acc:HGNC:15968]	0.7259125
FZD4	frizzled class receptor 4 [Source:HGNC Symbol;Acc:HGNC:4042]	0.7257269
SVIL-AS1	SVIL antisense RNA 1 [Source:HGNC Symbol;Acc:HGNC:51219]	0.7257106
AMN	amnion associated transmembrane protein [Source:HGNC Symbol;Acc:HGNC:14604]	0.72557133
ZNF589	zinc finger protein 589 [Source:HGNC Symbol;Acc:HGNC:16747]	0.7252936
RANBP17	RAN binding protein 17 [Source:HGNC Symbol;Acc:HGNC:14428]	0.72503525
STXBP4	syntaxin binding protein 4 [Source:HGNC Symbol;Acc:HGNC:19694]	0.7246935
NDRG1	N-myc downstream regulated 1 [Source:HGNC Symbol;Acc:HGNC:7679]	0.72460693
KLHDC7A	kelch domain containing 7A [Source:HGNC Symbol;Acc:HGNC:26791]	0.72324157
CPT1C	carnitine palmitoyltransferase 1C [Source:HGNC Symbol;Acc:HGNC:18540]	0.72252905
MAP3K12	mitogen-activated protein kinase kinase kinase 12 [Source:HGNC Symbol;Acc:HGNC:6851]	0.7224459
TRIM23	tripartite motif containing 23 [Source:HGNC Symbol;Acc:HGNC:660]	0.7219886
ONECUT2	one cut homeobox 2 [Source:HGNC Symbol;Acc:HGNC:8139]	0.72194237
KATNAL2	katanin catalytic subunit A1 like 2 [Source:HGNC Symbol;Acc:HGNC:25387]	0.7216099
ZNF436	zinc finger protein 436 [Source:HGNC Symbol;Acc:HGNC:20814]	0.7209484
HOXC8	homeobox C8 [Source:HGNC Symbol;Acc:HGNC:5129]	0.7208528
UBXN11	UBX domain protein 11 [Source:HGNC Symbol;Acc:HGNC:30600]	0.72065324
HCFC2	host cell factor C2 [Source:HGNC Symbol;Acc:HGNC:24972]	0.72033125
AGBL2	AGBL carboxypeptidase 2 [Source:HGNC Symbol;Acc:HGNC:26296]	0.72028524
ZNF189	zinc finger protein 189 [Source:HGNC Symbol;Acc:HGNC:12980]	0.71996313
SPAG8	sperm associated antigen 8 [Source:HGNC Symbol;Acc:HGNC:14105]	0.7197476
CEP15	centrosomal protein 15 [Source:HGNC Symbol;Acc:HGNC:25024]	0.7192012
PCDH20	protocadherin 20 [Source:HGNC Symbol;Acc:HGNC:14257]	0.7191797
CSRNP3	cysteine and serine rich nuclear protein 3 [Source:HGNC Symbol;Acc:HGNC:30729]	0.71906245
PPARD	peroxisome proliferator activated receptor delta [Source:HGNC Symbol;Acc:HGNC:9235]	0.7189338
ITGB8-AS1	ITGB8 antisense RNA 1 [Source:HGNC Symbol;Acc:HGNC:55257]	0.7187404
SWT1	SWT1 RNA endoribonuclease homolog [Source:HGNC Symbol;Acc:HGNC:16785]	0.7187173
MELTF	melanotransferrin [Source:HGNC Symbol;Acc:HGNC:7037]	0.7186958
STIMATE	STIM activating enhancer [Source:HGNC Symbol;Acc:HGNC:30526]	0.7186665
STK33	serine/threonine kinase 33 [Source:HGNC Symbol;Acc:HGNC:14568]	0.7181529
CNMD	chondromodulin [Source:HGNC Symbol;Acc:HGNC:17005]	0.71734273
TRAM1L1	translocation associated membrane protein 1 like 1 [Source:HGNC Symbol;Acc:HGNC:28371]	0.71686566
GALM	galactose mutarotase [Source:HGNC Symbol;Acc:HGNC:24063]	0.7162157
AQP1	aquaporin 1 (Colton blood group) [Source:HGNC Symbol;Acc:HGNC:633]	0.71584475
GPHN	gephyrin [Source:HGNC Symbol;Acc:HGNC:15465]	0.7157642
NEK8	NIMA related kinase 8 [Source:HGNC Symbol;Acc:HGNC:13387]	0.71575546
CFAP90	cilia and flagella associated protein 90 [Source:HGNC Symbol;Acc:HGNC:27028]	0.7154584
GPR146	G protein-coupled receptor 146 [Source:HGNC Symbol;Acc:HGNC:21718]	0.7152595
THAP10	THAP domain containing 10 [Source:HGNC Symbol;Acc:HGNC:23193]	0.7146164
RASSF6	Ras association domain family member 6 [Source:HGNC Symbol;Acc:HGNC:20796]	0.7144818
ADAMTS9-AS2	ADAMTS9 antisense RNA 2 [Source:HGNC Symbol;Acc:HGNC:42435]	0.7143363
FPGT	fucose-1-phosphate guanylyltransferase [Source:HGNC Symbol;Acc:HGNC:3825]	0.71412015
KANSL1-AS1	KANSL1 antisense RNA 1 [Source:HGNC Symbol;Acc:HGNC:43740]	0.7139646
ENO3	enolase 3 [Source:HGNC Symbol;Acc:HGNC:3354]	0.7139442
CCDC191	coiled-coil domain containing 191 [Source:HGNC Symbol;Acc:HGNC:29272]	0.71382564
WASHC2A	WASH complex subunit 2A [Source:HGNC Symbol;Acc:HGNC:23416]	0.7131447
MPP7	MAGUK p55 scaffold protein 7 [Source:HGNC Symbol;Acc:HGNC:26542]	0.71240944
CYP20A1	cytochrome P450 family 20 subfamily A member 1 [Source:HGNC Symbol;Acc:HGNC:20576]	0.71235174
PBLD	phenazine biosynthesis like protein domain containing [Source:HGNC Symbol;Acc:HGNC:23301]	0.7105362
ZNF484	zinc finger protein 484 [Source:HGNC Symbol;Acc:HGNC:23385]	0.710226
FOXP1-IT1	FOXP1 intronic transcript 1 [Source:HGNC Symbol;Acc:HGNC:41335]	0.7096367
INHA	inhibin subunit alpha [Source:HGNC Symbol;Acc:HGNC:6065]	0.70934224
LTF	lactotransferrin [Source:HGNC Symbol;Acc:HGNC:6720]	0.70910645
ACADL	acyl-CoA dehydrogenase long chain [Source:HGNC Symbol;Acc:HGNC:88]	0.70867825
PNPLA7	patatin like phospholipase domain containing 7 [Source:HGNC Symbol;Acc:HGNC:24768]	0.7086458
SYT11	synaptotagmin 11 [Source:HGNC Symbol;Acc:HGNC:19239]	0.70856005
CLYBL	citramalyl-CoA lyase [Source:HGNC Symbol;Acc:HGNC:18355]	0.70845956
CLCN4	chloride voltage-gated channel 4 [Source:HGNC Symbol;Acc:HGNC:2022]	0.70835185
IFI6	interferon alpha inducible protein 6 [Source:HGNC Symbol;Acc:HGNC:4054]	0.7081571
ADH6	alcohol dehydrogenase 6 (class V) [Source:HGNC Symbol;Acc:HGNC:255]	0.70807177
TSGA10	testis specific 10 [Source:HGNC Symbol;Acc:HGNC:14927]	0.70700544
CUTALP	cutA divalent cation tolerance like, pseudogene [Source:HGNC Symbol;Acc:HGNC:27367]	0.7069657
HOXC4	homeobox C4 [Source:HGNC Symbol;Acc:HGNC:5126]	0.70671296
CLCN2	chloride voltage-gated channel 2 [Source:HGNC Symbol;Acc:HGNC:2020]	0.7063119
CDKL5	cyclin dependent kinase like 5 [Source:HGNC Symbol;Acc:HGNC:11411]	0.7055186
BCKDHB	branched chain keto acid dehydrogenase E1 subunit beta [Source:HGNC Symbol;Acc:HGNC:987]	0.7052712
FAM13B	family with sequence similarity 13 member B [Source:HGNC Symbol;Acc:HGNC:1335]	0.70495504
STOX1	storkhead box 1 [Source:HGNC Symbol;Acc:HGNC:23508]	0.7048709
ZNF350	zinc finger protein 350 [Source:HGNC Symbol;Acc:HGNC:16656]	0.7048044
CLN5	CLN5 intracellular trafficking protein [Source:HGNC Symbol;Acc:HGNC:2076]	0.70340323
KLHDC9	kelch domain containing 9 [Source:HGNC Symbol;Acc:HGNC:28489]	0.7033197
WDR89	WD repeat domain 89 [Source:HGNC Symbol;Acc:HGNC:20489]	0.70322204
MIR646HG	MIR646 host gene [Source:HGNC Symbol;Acc:HGNC:27659]	0.70283157
SCN7A	sodium voltage-gated channel alpha subunit 7 [Source:HGNC Symbol;Acc:HGNC:10594]	0.70222217
SEMA6C	semaphorin 6C [Source:HGNC Symbol;Acc:HGNC:10740]	0.7019456
RPH3AL-AS2	RPH3AL antisense RNA 2 [Source:HGNC Symbol;Acc:HGNC:56089]	0.70183444
RBPMS-AS1	RBPMS antisense RNA 1 [Source:HGNC Symbol;Acc:HGNC:48721]	0.70176417
IL1R1	interleukin 1 receptor type 1 [Source:HGNC Symbol;Acc:HGNC:5993]	0.7013429
PREX2	phosphatidylinositol-3,4,5-trisphosphate dependent Rac exchange factor 2 [Source:HGNC Symbol;Acc:HGNC:22950]	0.701185
SNORD89	small nucleolar RNA, C/D box 89 [Source:HGNC Symbol;Acc:HGNC:32750]	0.70114106
ENSG00000275740	novel readthrough transcript	0.70018905
RPL21P19	ribosomal protein L21 pseudogene 19 [Source:HGNC Symbol;Acc:HGNC:35748]	0.69968987
TEX22	testis expressed 22 [Source:HGNC Symbol;Acc:HGNC:40026]	0.6995945
SLC26A11	solute carrier family 26 member 11 [Source:HGNC Symbol;Acc:HGNC:14471]	0.6994908
GVQW3	GVQW motif containing 3 [Source:HGNC Symbol;Acc:HGNC:51239]	0.69894713
SCRN3	secernin 3 [Source:HGNC Symbol;Acc:HGNC:30382]	0.6988133
HSD17B7	hydroxysteroid 17-beta dehydrogenase 7 [Source:HGNC Symbol;Acc:HGNC:5215]	0.6984628
CAHM	colon adenocarcinoma hypermethylated [Source:HGNC Symbol;Acc:HGNC:42860]	0.69843197
MBTD1	mbt domain containing 1 [Source:HGNC Symbol;Acc:HGNC:19866]	0.69787055
IFI35	interferon induced protein 35 [Source:HGNC Symbol;Acc:HGNC:5399]	0.69779587
SHROOM4	shroom family member 4 [Source:HGNC Symbol;Acc:HGNC:29215]	0.69735277
TTC39A	tetratricopeptide repeat domain 39A [Source:HGNC Symbol;Acc:HGNC:18657]	0.6969885
HECTD2	HECT domain E3 ubiquitin protein ligase 2 [Source:HGNC Symbol;Acc:HGNC:26736]	0.69678056
ZNF12	zinc finger protein 12 [Source:HGNC Symbol;Acc:HGNC:12902]	0.69653076
NAP1L5	nucleosome assembly protein 1 like 5 [Source:HGNC Symbol;Acc:HGNC:19968]	0.69637764
VASN	vasorin [Source:HGNC Symbol;Acc:HGNC:18517]	0.6963145
GBA1	glucosylceramidase beta 1 [Source:HGNC Symbol;Acc:HGNC:4177]	0.69538486
H4C15	H4 clustered histone 15 [Source:HGNC Symbol;Acc:HGNC:29607]	0.6951706
BCO1	beta-carotene oxygenase 1 [Source:HGNC Symbol;Acc:HGNC:13815]	0.6945178
GOLGA2P5	GOLGA2 pseudogene 5 [Source:HGNC Symbol;Acc:HGNC:25315]	0.6939886
MT1F	metallothionein 1F [Source:HGNC Symbol;Acc:HGNC:7398]	0.6935689
ITFG2	integrin alpha FG-GAP repeat containing 2 [Source:HGNC Symbol;Acc:HGNC:30879]	0.6935495
LGALS9	galectin 9 [Source:HGNC Symbol;Acc:HGNC:6570]	0.6934751
SLC4A4	solute carrier family 4 member 4 [Source:HGNC Symbol;Acc:HGNC:11030]	0.69330704
MYLIP	myosin regulatory light chain interacting protein [Source:HGNC Symbol;Acc:HGNC:21155]	0.69329053
ENSG00000293268	endogenous retrovirus group K member 5	0.69311005
NAPEPLD	N-acyl phosphatidylethanolamine phospholipase D [Source:HGNC Symbol;Acc:HGNC:21683]	0.69275814
ZNF514	zinc finger protein 514 [Source:HGNC Symbol;Acc:HGNC:25894]	0.6925741
UGT8	UDP glycosyltransferase 8 [Source:HGNC Symbol;Acc:HGNC:12555]	0.6925027
ADCY10P1	ADCY10 pseudogene 1 [Source:HGNC Symbol;Acc:HGNC:44143]	0.6915253
EOLA2	endothelium and lymphocyte associated ASCH domain 2 [Source:HGNC Symbol;Acc:HGNC:17402]	0.69119287
AKAP6	A-kinase anchoring protein 6 [Source:HGNC Symbol;Acc:HGNC:376]	0.6910847
H4C11	H4 clustered histone 11 [Source:HGNC Symbol;Acc:HGNC:4785]	0.6907778
LRP5L	LDL receptor related protein 5 like (pseudogene) [Source:HGNC Symbol;Acc:HGNC:25323]	0.6905694
TMEM37	transmembrane protein 37 [Source:HGNC Symbol;Acc:HGNC:18216]	0.69055337
PILRA	paired immunoglobin like type 2 receptor alpha [Source:HGNC Symbol;Acc:HGNC:20396]	0.690398
ARHGAP24	Rho GTPase activating protein 24 [Source:HGNC Symbol;Acc:HGNC:25361]	0.6903752
SUSD3	sushi domain containing 3 [Source:HGNC Symbol;Acc:HGNC:28391]	0.6902853
BCAR3-AS1	BCAR3 antisense RNA 1 [Source:HGNC Symbol;Acc:HGNC:40093]	0.68999517
TMEM35B	transmembrane protein 35B [Source:HGNC Symbol;Acc:HGNC:40021]	0.68999213
HOGA1	4-hydroxy-2-oxoglutarate aldolase 1 [Source:HGNC Symbol;Acc:HGNC:25155]	0.68985516
CHADL	chondroadherin like [Source:HGNC Symbol;Acc:HGNC:25165]	0.6882178
CAPS2	calcyphosine 2 [Source:HGNC Symbol;Acc:HGNC:16471]	0.68819326
APBB3	amyloid beta precursor protein binding family B member 3 [Source:HGNC Symbol;Acc:HGNC:20708]	0.6879575
NIPAL2	NIPA like domain containing 2 [Source:HGNC Symbol;Acc:HGNC:25854]	0.6877308
DHFR2	dihydrofolate reductase 2 [Source:HGNC Symbol;Acc:HGNC:27309]	0.68772113
ZNF738	zinc finger protein 738 [Source:HGNC Symbol;Acc:HGNC:32469]	0.6866434
SLC22A17	solute carrier family 22 member 17 [Source:HGNC Symbol;Acc:HGNC:23095]	0.6863649
KCNMB4	potassium calcium-activated channel subfamily M regulatory beta subunit 4 [Source:HGNC Symbol;Acc:HGNC:6289]	0.6856831
LAMA1	laminin subunit alpha 1 [Source:HGNC Symbol;Acc:HGNC:6481]	0.6854825
MYH14	myosin heavy chain 14 [Source:HGNC Symbol;Acc:HGNC:23212]	0.684631
FTX	FTX transcript, XIST regulator [Source:HGNC Symbol;Acc:HGNC:37190]	0.6839912
ASAH1	N-acylsphingosine amidohydrolase 1 [Source:HGNC Symbol;Acc:HGNC:735]	0.68396664
C11orf52	chromosome 11 open reading frame 52 [Source:HGNC Symbol;Acc:HGNC:30531]	0.68394756
ZNF407-AS1	ZNF407 antisense RNA 1 [Source:HGNC Symbol;Acc:HGNC:44331]	0.6833397
C15orf40	chromosome 15 open reading frame 40 [Source:HGNC Symbol;Acc:HGNC:28443]	0.6830852
CCDC157	coiled-coil domain containing 157 [Source:HGNC Symbol;Acc:HGNC:33854]	0.6830234
MIR29B2CHG	MIR29B2 and MIR29C host gene [Source:HGNC Symbol;Acc:HGNC:32018]	0.6828888
THNSL1	threonine synthase like 1 [Source:HGNC Symbol;Acc:HGNC:26160]	0.6826796
CCDC171	coiled-coil domain containing 171 [Source:HGNC Symbol;Acc:HGNC:29828]	0.6817059
PDCD6IP-DT	PDCD6IP divergent transcript [Source:HGNC Symbol;Acc:HGNC:55244]	0.6809925
ZFP14	ZFP14 zinc finger protein [Source:HGNC Symbol;Acc:HGNC:29312]	0.68074334
CLDN3	claudin 3 [Source:HGNC Symbol;Acc:HGNC:2045]	0.6806861
MVP-DT	MVP divergent transcript [Source:HGNC Symbol;Acc:HGNC:56029]	0.68020326
KLF8	KLF transcription factor 8 [Source:HGNC Symbol;Acc:HGNC:6351]	0.6800035
SYTL5	synaptotagmin like 5 [Source:HGNC Symbol;Acc:HGNC:15589]	0.679576
IL17RD	interleukin 17 receptor D [Source:HGNC Symbol;Acc:HGNC:17616]	0.6793326
BACH2	BTB domain and CNC homolog 2 [Source:HGNC Symbol;Acc:HGNC:14078]	0.67878944
CARD16	caspase recruitment domain family member 16 [Source:HGNC Symbol;Acc:HGNC:33701]	0.6783504
MX1	MX dynamin like GTPase 1 [Source:HGNC Symbol;Acc:HGNC:7532]	0.67755646
ICOSLG	inducible T cell costimulator ligand [Source:HGNC Symbol;Acc:HGNC:17087]	0.67734957
GALNT11	polypeptide N-acetylgalactosaminyltransferase 11 [Source:HGNC Symbol;Acc:HGNC:19875]	0.6769469
PLEKHA7	pleckstrin homology domain containing A7 [Source:HGNC Symbol;Acc:HGNC:27049]	0.67680776
EAF2	ELL associated factor 2 [Source:HGNC Symbol;Acc:HGNC:23115]	0.6767447
ZNF696	zinc finger protein 696 [Source:HGNC Symbol;Acc:HGNC:25872]	0.67672366
SPAG16	sperm associated antigen 16 [Source:HGNC Symbol;Acc:HGNC:23225]	0.6766119
TIGD3	tigger transposable element derived 3 [Source:HGNC Symbol;Acc:HGNC:18334]	0.6764194
TRPV6	transient receptor potential cation channel subfamily V member 6 [Source:HGNC Symbol;Acc:HGNC:14006]	0.6759834
TMEM38A	transmembrane protein 38A [Source:HGNC Symbol;Acc:HGNC:28462]	0.6758075
PATJ-DT	PATJ divergent transcript [Source:HGNC Symbol;Acc:HGNC:55256]	0.6747166
NOVA1	NOVA alternative splicing regulator 1 [Source:HGNC Symbol;Acc:HGNC:7886]	0.67370486
EGOT	eosinophil granule ontogeny transcript [Source:HGNC Symbol;Acc:HGNC:37129]	0.6728131
SMIM15-AS1	SMIM15 antisense RNA 1 [Source:HGNC Symbol;Acc:HGNC:41293]	0.6719377
MACC1	MET transcriptional regulator MACC1 [Source:HGNC Symbol;Acc:HGNC:30215]	0.67191726
JAK2	Janus kinase 2 [Source:HGNC Symbol;Acc:HGNC:6192]	0.6714355
EPHX3	epoxide hydrolase 3 [Source:HGNC Symbol;Acc:HGNC:23760]	0.67143226
RCBTB2	RCC1 and BTB domain containing protein 2 [Source:HGNC Symbol;Acc:HGNC:1914]	0.6704079
ENTPD8	ectonucleoside triphosphate diphosphohydrolase 8 [Source:HGNC Symbol;Acc:HGNC:24860]	0.67005783
N4BP3	NEDD4 binding protein 3 [Source:HGNC Symbol;Acc:HGNC:29852]	0.66896296
FGF14-AS2	FGF14 antisense RNA 2 [Source:HGNC Symbol;Acc:HGNC:44368]	0.66863316
FHAD1	forkhead associated phosphopeptide binding domain 1 [Source:HGNC Symbol;Acc:HGNC:29408]	0.668548
OTUD1	OTU deubiquitinase 1 [Source:HGNC Symbol;Acc:HGNC:27346]	0.6677784
MAOA	monoamine oxidase A [Source:HGNC Symbol;Acc:HGNC:6833]	0.6676351
C1orf115	chromosome 1 open reading frame 115 [Source:HGNC Symbol;Acc:HGNC:25873]	0.66739076
NRL	neural retina leucine zipper [Source:HGNC Symbol;Acc:HGNC:8002]	0.6664639
KBTBD7	kelch repeat and BTB domain containing 7 [Source:HGNC Symbol;Acc:HGNC:25266]	0.6662479
MAP3K10	mitogen-activated protein kinase kinase kinase 10 [Source:HGNC Symbol;Acc:HGNC:6849]	0.6660616
ARMC2	armadillo repeat containing 2 [Source:HGNC Symbol;Acc:HGNC:23045]	0.66581833
LYSMD4	LysM domain containing 4 [Source:HGNC Symbol;Acc:HGNC:26571]	0.6647497
LRCH2	leucine rich repeats and calponin homology domain containing 2 [Source:HGNC Symbol;Acc:HGNC:29292]	0.6634786
MCM3AP-AS1	MCM3AP antisense RNA 1 [Source:HGNC Symbol;Acc:HGNC:16417]	0.6629928
AUH	AU RNA binding methylglutaconyl-CoA hydratase [Source:HGNC Symbol;Acc:HGNC:890]	0.66296965
AMIGO1	adhesion molecule with Ig like domain 1 [Source:HGNC Symbol;Acc:HGNC:20824]	0.6628947
MIR3936HG	MIR3936 host gene [Source:HGNC Symbol;Acc:HGNC:40538]	0.6626255
RGN	regucalcin [Source:HGNC Symbol;Acc:HGNC:9989]	0.66224426
FBXL13	F-box and leucine rich repeat protein 13 [Source:HGNC Symbol;Acc:HGNC:21658]	0.6617774
KRBA1	KRAB-A domain containing 1 [Source:HGNC Symbol;Acc:HGNC:22228]	0.66169584
GRHL3	grainyhead like transcription factor 3 [Source:HGNC Symbol;Acc:HGNC:25839]	0.6616444
LINC01781	long intergenic non-protein coding RNA 1781 [Source:HGNC Symbol;Acc:HGNC:52571]	0.66153246
PAXIP1-DT	PAXIP1 divergent transcript [Source:HGNC Symbol;Acc:HGNC:27328]	0.6613988
SDAD1P1	SDA1 domain containing 1 pseudogene 1 [Source:HGNC Symbol;Acc:HGNC:31403]	0.66061133
TAPBPL	TAP binding protein like [Source:HGNC Symbol;Acc:HGNC:30683]	0.66050357
TMEM276-ZFTRAF1	TMEM276-ZFTRAF1 readthrough [Source:HGNC Symbol;Acc:HGNC:56752]	0.66032195
PDE4DIP	phosphodiesterase 4D interacting protein [Source:HGNC Symbol;Acc:HGNC:15580]	0.6599293
IFITM10	interferon induced transmembrane protein 10 [Source:HGNC Symbol;Acc:HGNC:40022]	0.6598669
MT-TT	mitochondrially encoded tRNA-Thr (ACN) [Source:HGNC Symbol;Acc:HGNC:7499]	0.6597139
ILRUN-AS1	ILRUN antisense RNA 1 [Source:HGNC Symbol;Acc:HGNC:55216]	0.6595265
ZNF439	zinc finger protein 439 [Source:HGNC Symbol;Acc:HGNC:20873]	0.65944165
PIGM	phosphatidylinositol glycan anchor biosynthesis class M [Source:HGNC Symbol;Acc:HGNC:18858]	0.6581998
ZNF747	zinc finger protein 747 [Source:HGNC Symbol;Acc:HGNC:28350]	0.6578705
MMS22L	MMS22 like, DNA repair protein [Source:HGNC Symbol;Acc:HGNC:21475]	0.65763646
UBE2D4	ubiquitin conjugating enzyme E2 D4 (putative) [Source:HGNC Symbol;Acc:HGNC:21647]	0.6575371
LINC00472	long intergenic non-protein coding RNA 472 [Source:HGNC Symbol;Acc:HGNC:21380]	0.6574153
WDR7	WD repeat domain 7 [Source:HGNC Symbol;Acc:HGNC:13490]	0.6573891
NUDT8	nudix hydrolase 8 [Source:HGNC Symbol;Acc:HGNC:8055]	0.65722865
DHX35	DEAH-box helicase 35 [Source:HGNC Symbol;Acc:HGNC:15861]	0.6571655
ST3GAL5	ST3 beta-galactoside alpha-2,3-sialyltransferase 5 [Source:HGNC Symbol;Acc:HGNC:10872]	0.65694976
GPD1	glycerol-3-phosphate dehydrogenase 1 [Source:HGNC Symbol;Acc:HGNC:4455]	0.6567828
C17orf113	chromosome 17 open reading frame 113 [Source:HGNC Symbol;Acc:HGNC:53437]	0.65604526
TBX2	T-box transcription factor 2 [Source:HGNC Symbol;Acc:HGNC:11597]	0.65577114
PRANCR	progenitor renewal associated non-coding RNA [Source:HGNC Symbol;Acc:HGNC:51126]	0.65575624
FAM133CP	family with sequence similarity 133 member C, pseudogene [Source:HGNC Symbol;Acc:HGNC:44190]	0.6555747
GGT2P	gamma-glutamyltransferase 2, pseudogene [Source:HGNC Symbol;Acc:HGNC:4251]	0.6547435
TXNL4B	thioredoxin like 4B [Source:HGNC Symbol;Acc:HGNC:26041]	0.6543365
CGN	cingulin [Source:HGNC Symbol;Acc:HGNC:17429]	0.6541818
TSC1	TSC complex subunit 1 [Source:HGNC Symbol;Acc:HGNC:12362]	0.6541718
SLC17A4	solute carrier family 17 member 4 [Source:HGNC Symbol;Acc:HGNC:10932]	0.65402883
TAS2R4	taste 2 receptor member 4 [Source:HGNC Symbol;Acc:HGNC:14911]	0.6537807
PCDHB5	protocadherin beta 5 [Source:HGNC Symbol;Acc:HGNC:8690]	0.65372175
PLEKHB1	pleckstrin homology domain containing B1 [Source:HGNC Symbol;Acc:HGNC:19079]	0.6525962
PELI2	pellino E3 ubiquitin protein ligase family member 2 [Source:HGNC Symbol;Acc:HGNC:8828]	0.6524375
NAPB	NSF attachment protein beta [Source:HGNC Symbol;Acc:HGNC:15751]	0.65200555
PABPC4L	poly(A) binding protein cytoplasmic 4 like [Source:HGNC Symbol;Acc:HGNC:31955]	0.65116876
ZNF322	zinc finger protein 322 [Source:HGNC Symbol;Acc:HGNC:23640]	0.65031666
ERICH2	glutamate rich 2 [Source:HGNC Symbol;Acc:HGNC:44395]	0.6502869
ZNF70	zinc finger protein 70 [Source:HGNC Symbol;Acc:HGNC:13140]	0.65018
SP4	Sp4 transcription factor [Source:HGNC Symbol;Acc:HGNC:11209]	0.65000767
FRMD3	FERM domain containing 3 [Source:HGNC Symbol;Acc:HGNC:24125]	0.64968246
TSPYL4	TSPY like 4 [Source:HGNC Symbol;Acc:HGNC:21559]	0.64923096
CFAP96	cilia and flagella associated protein 96 [Source:HGNC Symbol;Acc:HGNC:34346]	0.6486683
DND1	DND microRNA-mediated repression inhibitor 1 [Source:HGNC Symbol;Acc:HGNC:23799]	0.6481353
IRX5	iroquois homeobox 5 [Source:HGNC Symbol;Acc:HGNC:14361]	0.6479307
ZNF471	zinc finger protein 471 [Source:HGNC Symbol;Acc:HGNC:23226]	0.6469332
ZNF691	zinc finger protein 691 [Source:HGNC Symbol;Acc:HGNC:28028]	0.64638793
ZNF626	zinc finger protein 626 [Source:HGNC Symbol;Acc:HGNC:30461]	0.6463756
LINC01315	long intergenic non-protein coding RNA 1315 [Source:HGNC Symbol;Acc:HGNC:50513]	0.6457765
MICU3	mitochondrial calcium uptake family member 3 [Source:HGNC Symbol;Acc:HGNC:27820]	0.6455717
FRAT2	FRAT regulator of WNT signaling pathway 2 [Source:HGNC Symbol;Acc:HGNC:16048]	0.6454925
THBS2-AS1	THBS2 antisense RNA 1 [Source:HGNC Symbol;Acc:HGNC:56059]	0.64478874
ZNF44	zinc finger protein 44 [Source:HGNC Symbol;Acc:HGNC:13110]	0.64456093
ZBTB3	zinc finger and BTB domain containing 3 [Source:HGNC Symbol;Acc:HGNC:22918]	0.64453804
DEPTOR	DEP domain containing MTOR interacting protein [Source:HGNC Symbol;Acc:HGNC:22953]	0.6443658
EPN3	epsin 3 [Source:HGNC Symbol;Acc:HGNC:18235]	0.64384925
DTX4	deltex E3 ubiquitin ligase 4 [Source:HGNC Symbol;Acc:HGNC:29151]	0.64360505
COBLL1	cordon-bleu WH2 repeat protein like 1 [Source:HGNC Symbol;Acc:HGNC:23571]	0.6433178
LCP1	lymphocyte cytosolic protein 1 [Source:HGNC Symbol;Acc:HGNC:6528]	0.6430545
ZNF175	zinc finger protein 175 [Source:HGNC Symbol;Acc:HGNC:12964]	0.6429688
ST7L	suppression of tumorigenicity 7 like [Source:HGNC Symbol;Acc:HGNC:18441]	0.6428857
CSPP1	centrosome and spindle pole associated protein 1 [Source:HGNC Symbol;Acc:HGNC:26193]	0.64248854
AP5B1	adaptor related protein complex 5 subunit beta 1 [Source:HGNC Symbol;Acc:HGNC:25104]	0.6420186
SLC49A4	solute carrier family 49 member 4 [Source:HGNC Symbol;Acc:HGNC:16628]	0.64188826
RNF25	ring finger protein 25 [Source:HGNC Symbol;Acc:HGNC:14662]	0.6412254
MANBA	mannosidase beta [Source:HGNC Symbol;Acc:HGNC:6831]	0.64056015
TCEANC2	transcription elongation factor A N-terminal and central domain containing 2 [Source:HGNC Symbol;Acc:HGNC:26494]	0.6400754
HEIH	hepatocellular carcinoma up-regulated EZH2-associated long non-coding RNA [Source:HGNC Symbol;Acc:HGNC:45049]	0.639678
EPHA4	EPH receptor A4 [Source:HGNC Symbol;Acc:HGNC:3388]	0.6392772
SMARCD3	SWI/SNF related, matrix associated, actin dependent regulator of chromatin, subfamily d, member 3 [Source:HGNC Symbol;Acc:HGNC:11108]	0.63923043
SCUBE3-AS1	SCUBE3 antisense RNA 1 [Source:HGNC Symbol;Acc:HGNC:56671]	0.639167
SLC38A7	solute carrier family 38 member 7 [Source:HGNC Symbol;Acc:HGNC:25582]	0.6391219
SLC25A25-AS1	SLC25A25 antisense RNA 1 [Source:HGNC Symbol;Acc:HGNC:27844]	0.63892484
ZNF697	zinc finger protein 697 [Source:HGNC Symbol;Acc:HGNC:32034]	0.63871825
DPH5-DT	DPH5 divergent transcript [Source:HGNC Symbol;Acc:HGNC:53720]	0.63809115
TNFSF13B	TNF superfamily member 13b [Source:HGNC Symbol;Acc:HGNC:11929]	0.6377783
H3C6	H3 clustered histone 6 [Source:HGNC Symbol;Acc:HGNC:4769]	0.6376984
KLK7	kallikrein related peptidase 7 [Source:HGNC Symbol;Acc:HGNC:6368]	0.63745564
TNRC6C	trinucleotide repeat containing adaptor 6C [Source:HGNC Symbol;Acc:HGNC:29318]	0.6372968
BPHL	biphenyl hydrolase like [Source:HGNC Symbol;Acc:HGNC:1094]	0.6372551
CDRT4	CMT1A duplicated region transcript 4 [Source:HGNC Symbol;Acc:HGNC:14383]	0.6367488
ZNF35	zinc finger protein 35 [Source:HGNC Symbol;Acc:HGNC:13099]	0.63626117
AZIN2	antizyme inhibitor 2 [Source:HGNC Symbol;Acc:HGNC:29957]	0.6362429
MCPH1-DT	MCPH1 divergent transcript [Source:HGNC Symbol;Acc:HGNC:55599]	0.635601
CTSO	cathepsin O [Source:HGNC Symbol;Acc:HGNC:2542]	0.6355822
HARBI1	harbinger transposase derived 1 [Source:HGNC Symbol;Acc:HGNC:26522]	0.63428205
PAK6-AS1	PAK6 antisense RNA 1 [Source:HGNC Symbol;Acc:HGNC:33868]	0.6330514
PCDHB2	protocadherin beta 2 [Source:HGNC Symbol;Acc:HGNC:8687]	0.63221127
CENPBD1P	CENPB DNA-binding domain containing 1, pseudogene [Source:HGNC Symbol;Acc:HGNC:28272]	0.63198066
SDR42E1	short chain dehydrogenase/reductase family 42E, member 1 [Source:HGNC Symbol;Acc:HGNC:29834]	0.63183314
ADPRH	ADP-ribosylarginine hydrolase [Source:HGNC Symbol;Acc:HGNC:269]	0.6314786
PCDHB11	protocadherin beta 11 [Source:HGNC Symbol;Acc:HGNC:8682]	0.6312792
ALOX12P2	arachidonate 12-lipoxygenase pseudogene 2 [Source:HGNC Symbol;Acc:HGNC:432]	0.6310936
HOXD4	homeobox D4 [Source:HGNC Symbol;Acc:HGNC:5138]	0.63067675
MTURN	maturin, neural progenitor differentiation regulator homolog [Source:HGNC Symbol;Acc:HGNC:25457]	0.6306317
ADGRV1	adhesion G protein-coupled receptor V1 [Source:HGNC Symbol;Acc:HGNC:17416]	0.6306256
FXYD3	FXYD domain containing ion transport regulator 3 [Source:HGNC Symbol;Acc:HGNC:4027]	0.6304886
NAALADL2	N-acetylated alpha-linked acidic dipeptidase like 2 [Source:HGNC Symbol;Acc:HGNC:23219]	0.62998676
AGAP9	ArfGAP with GTPase domain, ankyrin repeat and PH domain 9 [Source:HGNC Symbol;Acc:HGNC:23463]	0.62965304
RIMKLB	ribosomal modification protein rimK like family member B [Source:HGNC Symbol;Acc:HGNC:29228]	0.62958753
ARMCX1	armadillo repeat containing X-linked 1 [Source:HGNC Symbol;Acc:HGNC:18073]	0.62933356
MOB3B	MOB kinase activator 3B [Source:HGNC Symbol;Acc:HGNC:23825]	0.6288727
IL11RA	interleukin 11 receptor subunit alpha [Source:HGNC Symbol;Acc:HGNC:5967]	0.62861955
COA6-AS1	COA6 antisense RNA 1 [Source:HGNC Symbol;Acc:HGNC:40825]	0.62785536
YPEL1	yippee like 1 [Source:HGNC Symbol;Acc:HGNC:12845]	0.6276666
LHX1-DT	LHX1 divergent transcript [Source:HGNC Symbol;Acc:HGNC:53778]	0.62756556
SLC19A2	solute carrier family 19 member 2 [Source:HGNC Symbol;Acc:HGNC:10938]	0.6273221
SYDE2	synapse defective Rho GTPase homolog 2 [Source:HGNC Symbol;Acc:HGNC:25841]	0.6270522
LYRM9	LYR motif containing 9 [Source:HGNC Symbol;Acc:HGNC:27314]	0.62694865
TEX261	testis expressed 261 [Source:HGNC Symbol;Acc:HGNC:30712]	0.6266413
POT1-AS1	POT1 antisense RNA 1 [Source:HGNC Symbol;Acc:HGNC:49459]	0.6265375
MAP10	microtubule associated protein 10 [Source:HGNC Symbol;Acc:HGNC:29265]	0.62608564
URB1-AS1	URB1 antisense RNA 1 (head to head) [Source:HGNC Symbol;Acc:HGNC:23128]	0.6258582
ZNF10	zinc finger protein 10 [Source:HGNC Symbol;Acc:HGNC:12879]	0.62487584
WASHC2C	WASH complex subunit 2C [Source:HGNC Symbol;Acc:HGNC:23414]	0.62482977
MBLAC1	metallo-beta-lactamase domain containing 1 [Source:HGNC Symbol;Acc:HGNC:22180]	0.6245522
MT-TD	mitochondrially encoded tRNA-Asp (GAU/C) [Source:HGNC Symbol;Acc:HGNC:7478]	0.6244676
LRP2BP	LRP2 binding protein [Source:HGNC Symbol;Acc:HGNC:25434]	0.62435603
ENSG00000274253	novel transcript, sense overlapping NIPA1	0.62424135
TCAIM	T cell activation inhibitor, mitochondrial [Source:HGNC Symbol;Acc:HGNC:25241]	0.62400347
POLR1HASP	POLR1H antisense, pseudogene [Source:HGNC Symbol;Acc:HGNC:13924]	0.623394
ZKSCAN3	zinc finger with KRAB and SCAN domains 3 [Source:HGNC Symbol;Acc:HGNC:13853]	0.6231524
PABPC1L	poly(A) binding protein cytoplasmic 1 like [Source:HGNC Symbol;Acc:HGNC:15797]	0.6231158
RAB3A	RAB3A, member RAS oncogene family [Source:HGNC Symbol;Acc:HGNC:9777]	0.6226334
VAV3	vav guanine nucleotide exchange factor 3 [Source:HGNC Symbol;Acc:HGNC:12659]	0.6224347
ISG15	ISG15 ubiquitin like modifier [Source:HGNC Symbol;Acc:HGNC:4053]	0.62242067
ZNF892	zinc finger protein 892 [Source:HGNC Symbol;Acc:HGNC:38707]	0.62195253
C11orf71	chromosome 11 open reading frame 71 [Source:HGNC Symbol;Acc:HGNC:25937]	0.62193054
MYRFL	myelin regulatory factor like [Source:HGNC Symbol;Acc:HGNC:26316]	0.6218515
SCN9A	sodium voltage-gated channel alpha subunit 9 [Source:HGNC Symbol;Acc:HGNC:10597]	0.62171614
MMUT	methylmalonyl-CoA mutase [Source:HGNC Symbol;Acc:HGNC:7526]	0.62131125
ZNF708	zinc finger protein 708 [Source:HGNC Symbol;Acc:HGNC:12945]	0.62108034
ULK3	unc-51 like kinase 3 [Source:HGNC Symbol;Acc:HGNC:19703]	0.62066597
VPS13B	vacuolar protein sorting 13 homolog B [Source:HGNC Symbol;Acc:HGNC:2183]	0.6205813
C14orf132	chromosome 14 open reading frame 132 [Source:HGNC Symbol;Acc:HGNC:20346]	0.62035084
ZBTB49	zinc finger and BTB domain containing 49 [Source:HGNC Symbol;Acc:HGNC:19883]	0.6201222
ZNF33A	zinc finger protein 33A [Source:HGNC Symbol;Acc:HGNC:13096]	0.6195379
ZNF562	zinc finger protein 562 [Source:HGNC Symbol;Acc:HGNC:25950]	0.61948866
SH3GL2	SH3 domain containing GRB2 like 2, endophilin A1 [Source:HGNC Symbol;Acc:HGNC:10831]	0.6192349
CIART	circadian associated repressor of transcription [Source:HGNC Symbol;Acc:HGNC:25200]	0.6191175
FMO4	flavin containing dimethylaniline monoxygenase 4 [Source:HGNC Symbol;Acc:HGNC:3772]	0.61911464
SDE2	SDE2 telomere maintenance homolog [Source:HGNC Symbol;Acc:HGNC:26643]	0.61910343
ALDH6A1	aldehyde dehydrogenase 6 family member A1 [Source:HGNC Symbol;Acc:HGNC:7179]	0.6185731
FOXD4L3	forkhead box D4 like 3 [Source:HGNC Symbol;Acc:HGNC:18523]	0.61840546
HERC2P9	HERC2 pseudogene 9 [Source:HGNC Symbol;Acc:HGNC:30495]	0.61814266
ZFP1	ZFP1 zinc finger protein [Source:HGNC Symbol;Acc:HGNC:23328]	0.61814237
PRSS23-AS1	PRSS23 antisense RNA 1 [Source:HGNC Symbol;Acc:HGNC:56071]	0.61811906
SLC16A4	solute carrier family 16 member 4 [Source:HGNC Symbol;Acc:HGNC:10925]	0.6178281
BTN3A1	butyrophilin subfamily 3 member A1 [Source:HGNC Symbol;Acc:HGNC:1138]	0.61743546
SPATA6	spermatogenesis associated 6 [Source:HGNC Symbol;Acc:HGNC:18309]	0.6171515
WDR47	WD repeat domain 47 [Source:HGNC Symbol;Acc:HGNC:29141]	0.616524
CBX7	chromobox 7 [Source:HGNC Symbol;Acc:HGNC:1557]	0.61592144
EDA	ectodysplasin A [Source:HGNC Symbol;Acc:HGNC:3157]	0.61574453
FNIP1	folliculin interacting protein 1 [Source:HGNC Symbol;Acc:HGNC:29418]	0.6156918
IRF1-AS1	IRF1 antisense RNA 1 [Source:HGNC Symbol;Acc:HGNC:33838]	0.6153434
H2BC12	H2B clustered histone 12 [Source:HGNC Symbol;Acc:HGNC:13954]	0.6152118
RDH13	retinol dehydrogenase 13 [Source:HGNC Symbol;Acc:HGNC:19978]	0.61507535
SFXN5	sideroflexin 5 [Source:HGNC Symbol;Acc:HGNC:16073]	0.61492974
HOMEZ	homeobox and leucine zipper encoding [Source:HGNC Symbol;Acc:HGNC:20164]	0.6146122
SNORD26	small nucleolar RNA, C/D box 26 [Source:HGNC Symbol;Acc:HGNC:10148]	0.6145778
PRR29	proline rich 29 [Source:HGNC Symbol;Acc:HGNC:25673]	0.61449367
KSR2	kinase suppressor of ras 2 [Source:HGNC Symbol;Acc:HGNC:18610]	0.6140846
RXYLT1	ribitol xylosyltransferase 1 [Source:HGNC Symbol;Acc:HGNC:13530]	0.614071
LNX1	ligand of numb-protein X 1 [Source:HGNC Symbol;Acc:HGNC:6657]	0.61403507
NUPR2	nuclear protein 2, transcriptional regulator [Source:HGNC Symbol;Acc:HGNC:44164]	0.6139475
C2CD4A	C2 calcium dependent domain containing 4A [Source:HGNC Symbol;Acc:HGNC:33627]	0.6139113
RASL11B	RAS like family 11 member B [Source:HGNC Symbol;Acc:HGNC:23804]	0.61352044
LINC01004	long intergenic non-protein coding RNA 1004 [Source:HGNC Symbol;Acc:HGNC:48961]	0.6134511
COQ8A	coenzyme Q8A [Source:HGNC Symbol;Acc:HGNC:16812]	0.6129206
ZNF641	zinc finger protein 641 [Source:HGNC Symbol;Acc:HGNC:31834]	0.61281323
MYO7A	myosin VIIA [Source:HGNC Symbol;Acc:HGNC:7606]	0.61275053
IFT80	intraflagellar transport 80 [Source:HGNC Symbol;Acc:HGNC:29262]	0.61246973
PARP11	poly(ADP-ribose) polymerase family member 11 [Source:HGNC Symbol;Acc:HGNC:1186]	0.61226654
ZNF302	zinc finger protein 302 [Source:HGNC Symbol;Acc:HGNC:13848]	0.6119501
TANGO2	transport and golgi organization 2 homolog [Source:HGNC Symbol;Acc:HGNC:25439]	0.61188376
SNX30	sorting nexin family member 30 [Source:HGNC Symbol;Acc:HGNC:23685]	0.611859
HLA-DRB5	major histocompatibility complex, class II, DR beta 5 [Source:HGNC Symbol;Acc:HGNC:4953]	0.6113955
NR2F2-AS1	NR2F2 antisense RNA 1 [Source:HGNC Symbol;Acc:HGNC:44222]	0.6111437
CLCNKB	chloride voltage-gated channel Kb [Source:HGNC Symbol;Acc:HGNC:2027]	0.6109523
HPN	hepsin [Source:HGNC Symbol;Acc:HGNC:5155]	0.6104884
KIFC2	kinesin family member C2 [Source:HGNC Symbol;Acc:HGNC:29530]	0.6097874
BOC	BOC cell adhesion associated, oncogene regulated [Source:HGNC Symbol;Acc:HGNC:17173]	0.60974634
ABHD14A	abhydrolase domain containing 14A [Source:HGNC Symbol;Acc:HGNC:24538]	0.60968286
PLEKHH1	pleckstrin homology, MyTH4 and FERM domain containing H1 [Source:HGNC Symbol;Acc:HGNC:17733]	0.6094644
BRPF3	bromodomain and PHD finger containing 3 [Source:HGNC Symbol;Acc:HGNC:14256]	0.60906374
AADAT	aminoadipate aminotransferase [Source:HGNC Symbol;Acc:HGNC:17929]	0.60864085
MARCHF8	membrane associated ring-CH-type finger 8 [Source:HGNC Symbol;Acc:HGNC:23356]	0.60861
FSD1L	fibronectin type III and SPRY domain containing 1 like [Source:HGNC Symbol;Acc:HGNC:13753]	0.6084586
CDC14B	cell division cycle 14B [Source:HGNC Symbol;Acc:HGNC:1719]	0.6083186
CPQ	carboxypeptidase Q [Source:HGNC Symbol;Acc:HGNC:16910]	0.6080656
TOP3B	DNA topoisomerase III beta [Source:HGNC Symbol;Acc:HGNC:11993]	0.60788155
ST13P15	ST13, Hsp70 interacting protein pseudogene 15 [Source:HGNC Symbol;Acc:HGNC:38850]	0.607753
LIPA	lipase A, lysosomal acid type [Source:HGNC Symbol;Acc:HGNC:6617]	0.60670954
KHDC1	KH domain containing 1 [Source:HGNC Symbol;Acc:HGNC:21366]	0.6063331
SPIN3	spindlin family member 3 [Source:HGNC Symbol;Acc:HGNC:27272]	0.60576934
HOXC9	homeobox C9 [Source:HGNC Symbol;Acc:HGNC:5130]	0.6056902
GALC	galactosylceramidase [Source:HGNC Symbol;Acc:HGNC:4115]	0.604472
GLYCTK	glycerate kinase [Source:HGNC Symbol;Acc:HGNC:24247]	0.6040171
GOLGA6L4	golgin A6 family like 4 [Source:HGNC Symbol;Acc:HGNC:27256]	0.60394764
ZNF587	zinc finger protein 587 [Source:HGNC Symbol;Acc:HGNC:30955]	0.6038673
PRADC1	protease associated domain containing 1 [Source:HGNC Symbol;Acc:HGNC:16047]	0.6038061
C14orf28	chromosome 14 open reading frame 28 [Source:HGNC Symbol;Acc:HGNC:19834]	0.6037955
MAOB	monoamine oxidase B [Source:HGNC Symbol;Acc:HGNC:6834]	0.60375595
ADAMTS13	ADAM metallopeptidase with thrombospondin type 1 motif 13 [Source:HGNC Symbol;Acc:HGNC:1366]	0.6037067
LINC02987	long intergenic non-protein coding RNA 2987 [Source:HGNC Symbol;Acc:HGNC:56093]	0.603668
CFAP95	cilia and flagella associated protein 95 [Source:HGNC Symbol;Acc:HGNC:31422]	0.6035874
INTU	inturned planar cell polarity protein [Source:HGNC Symbol;Acc:HGNC:29239]	0.6030086
ANAPC4	anaphase promoting complex subunit 4 [Source:HGNC Symbol;Acc:HGNC:19990]	0.6029991
ATP5PDP4	ATP synthase peripheral stalk subunit d pseudogene 4 [Source:HGNC Symbol;Acc:HGNC:49626]	0.6025679
RORA	RAR related orphan receptor A [Source:HGNC Symbol;Acc:HGNC:10258]	0.6025228
KAAG1	kidney associated DCDC2 antisense RNA 1 [Source:HGNC Symbol;Acc:HGNC:21031]	0.60219795
GRAMD2A	GRAM domain containing 2A [Source:HGNC Symbol;Acc:HGNC:27287]	0.6018301
PAK6	p21 (RAC1) activated kinase 6 [Source:HGNC Symbol;Acc:HGNC:16061]	0.6017912
IGSF9	immunoglobulin superfamily member 9 [Source:HGNC Symbol;Acc:HGNC:18132]	0.6015513
MTM1	myotubularin 1 [Source:HGNC Symbol;Acc:HGNC:7448]	0.60064566
IDNK	IDNK gluconokinase [Source:HGNC Symbol;Acc:HGNC:31367]	0.60064495
C19orf12	chromosome 19 open reading frame 12 [Source:HGNC Symbol;Acc:HGNC:25443]	0.6001124
ESRP2	epithelial splicing regulatory protein 2 [Source:HGNC Symbol;Acc:HGNC:26152]	0.6000479
TUNAR	TCL1 upstream neural differentiation-associated RNA [Source:HGNC Symbol;Acc:HGNC:44088]	0.5996871
CROCC	ciliary rootlet coiled-coil, rootletin [Source:HGNC Symbol;Acc:HGNC:21299]	0.5995308
ENKUR	enkurin, TRPC channel interacting protein [Source:HGNC Symbol;Acc:HGNC:28388]	0.5994633
MEF2C	myocyte enhancer factor 2C [Source:HGNC Symbol;Acc:HGNC:6996]	0.5994049
ZNF813	zinc finger protein 813 [Source:HGNC Symbol;Acc:HGNC:33257]	0.599331
LRRC57	leucine rich repeat containing 57 [Source:HGNC Symbol;Acc:HGNC:26719]	0.59919137
ECHDC3	enoyl-CoA hydratase domain containing 3 [Source:HGNC Symbol;Acc:HGNC:23489]	0.599098
C3orf18	chromosome 3 open reading frame 18 [Source:HGNC Symbol;Acc:HGNC:24837]	0.59885085
SPATA24	spermatogenesis associated 24 [Source:HGNC Symbol;Acc:HGNC:27322]	0.59881747
OXNAD1	oxidoreductase NAD binding domain containing 1 [Source:HGNC Symbol;Acc:HGNC:25128]	0.59868294
AGAP6	ArfGAP with GTPase domain, ankyrin repeat and PH domain 6 [Source:HGNC Symbol;Acc:HGNC:23466]	0.5984766
PRDM11	PR/SET domain 11 [Source:HGNC Symbol;Acc:HGNC:13996]	0.5981395
LINC03073	long intergenic non-protein coding RNA 3073 [Source:HGNC Symbol;Acc:HGNC:56651]	0.59810966
HACE1	HECT domain and ankyrin repeat containing E3 ubiquitin protein ligase 1 [Source:HGNC Symbol;Acc:HGNC:21033]	0.5975477
CLIC5	chloride intracellular channel 5 [Source:HGNC Symbol;Acc:HGNC:13517]	0.5971732
AOPEP	aminopeptidase O (putative) [Source:HGNC Symbol;Acc:HGNC:1361]	0.59694564
PTBP2	polypyrimidine tract binding protein 2 [Source:HGNC Symbol;Acc:HGNC:17662]	0.59694046
BEX2	brain expressed X-linked 2 [Source:HGNC Symbol;Acc:HGNC:30933]	0.59644973
HYCC2	hyccin PI4KA lipid kinase complex subunit 2 [Source:HGNC Symbol;Acc:HGNC:28593]	0.5963588
MT-TW	mitochondrially encoded tRNA-Trp (UGA/G) [Source:HGNC Symbol;Acc:HGNC:7501]	0.5960479
SNORD3A	small nucleolar RNA, C/D box 3A [Source:HGNC Symbol;Acc:HGNC:33189]	0.5959777
PLPP6	phospholipid phosphatase 6 [Source:HGNC Symbol;Acc:HGNC:23682]	0.59556144
GUCA1C	guanylate cyclase activator 1C [Source:HGNC Symbol;Acc:HGNC:4680]	0.5947131
EEF1DP2	eukaryotic translation elongation factor 1 delta pseudogene 2 [Source:HGNC Symbol;Acc:HGNC:33523]	0.5938715
RPS27AP12	RPS27A pseudogene 12 [Source:HGNC Symbol;Acc:HGNC:35732]	0.59372264
SYBU	syntabulin [Source:HGNC Symbol;Acc:HGNC:26011]	0.5937175
B3GNT8	UDP-GlcNAc:betaGal beta-1,3-N-acetylglucosaminyltransferase 8 [Source:HGNC Symbol;Acc:HGNC:24139]	0.5930995
NME6	NME/NM23 nucleoside diphosphate kinase 6 [Source:HGNC Symbol;Acc:HGNC:20567]	0.59278065
WNT9A	Wnt family member 9A [Source:HGNC Symbol;Acc:HGNC:12778]	0.59254926
NCOA2	nuclear receptor coactivator 2 [Source:HGNC Symbol;Acc:HGNC:7669]	0.59234583
CCDC24	coiled-coil domain containing 24 [Source:HGNC Symbol;Acc:HGNC:28688]	0.5922662
ACTL10	actin like 10 [Source:HGNC Symbol;Acc:HGNC:16127]	0.59191555
WDR73	WD repeat domain 73 [Source:HGNC Symbol;Acc:HGNC:25928]	0.59190226
TET1	tet methylcytosine dioxygenase 1 [Source:HGNC Symbol;Acc:HGNC:29484]	0.59182286
CA3	carbonic anhydrase 3 [Source:HGNC Symbol;Acc:HGNC:1374]	0.5914461
FAM111A-DT	FAM111A divergent transcript [Source:HGNC Symbol;Acc:HGNC:53752]	0.5910786
OR7E14P	olfactory receptor family 7 subfamily E member 14 pseudogene [Source:HGNC Symbol;Acc:HGNC:8385]	0.5906864
PADI2	peptidyl arginine deiminase 2 [Source:HGNC Symbol;Acc:HGNC:18341]	0.5906408
C12orf60	chromosome 12 open reading frame 60 [Source:HGNC Symbol;Acc:HGNC:28726]	0.59059155
TRAM2-AS1	TRAM2 antisense RNA 1 (head to head) [Source:HGNC Symbol;Acc:HGNC:48663]	0.5902519
PCBD2	pterin-4 alpha-carbinolamine dehydratase 2 [Source:HGNC Symbol;Acc:HGNC:24474]	0.5902416
SLC16A7	solute carrier family 16 member 7 [Source:HGNC Symbol;Acc:HGNC:10928]	0.5901742
GJB1	gap junction protein beta 1 [Source:HGNC Symbol;Acc:HGNC:4283]	0.5901121
FAM107A	family with sequence similarity 107 member A [Source:HGNC Symbol;Acc:HGNC:30827]	0.59002393
FCMR	Fc mu receptor [Source:HGNC Symbol;Acc:HGNC:14315]	0.5897682
NRSN2-AS1	NRSN2 antisense RNA 1 [Source:HGNC Symbol;Acc:HGNC:51222]	0.5896101
LINC02846	long intergenic non-protein coding RNA 2846 [Source:HGNC Symbol;Acc:HGNC:54381]	0.5895461
OLMALINC	oligodendrocyte maturation-associated long intergenic non-coding RNA [Source:HGNC Symbol;Acc:HGNC:28060]	0.5895125
PGBD5	piggyBac transposable element derived 5 [Source:HGNC Symbol;Acc:HGNC:19405]	0.58936703
RNA5-8SN3	RNA, 5.8S ribosomal N3 [Source:HGNC Symbol;Acc:HGNC:53525]	0.5892648
ZNF251	zinc finger protein 251 [Source:HGNC Symbol;Acc:HGNC:13045]	0.58918357
CLCN6	chloride voltage-gated channel 6 [Source:HGNC Symbol;Acc:HGNC:2024]	0.58887863
SHPRH	SNF2 histone linker PHD RING helicase [Source:HGNC Symbol;Acc:HGNC:19336]	0.58839744
TRG-AS1	T cell receptor gamma locus antisense RNA 1 [Source:HGNC Symbol;Acc:HGNC:48974]	0.5883203
ATP6V1G2	ATPase H+ transporting V1 subunit G2 [Source:HGNC Symbol;Acc:HGNC:862]	0.5881613
C22orf46P	chromosome 22 open reading frame 46, pseudogene [Source:HGNC Symbol;Acc:HGNC:26294]	0.5881079
CECR2	CECR2 histone acetyl-lysine reader [Source:HGNC Symbol;Acc:HGNC:1840]	0.5880001
CEP68	centrosomal protein 68 [Source:HGNC Symbol;Acc:HGNC:29076]	0.58760107
REV3L	REV3 like, DNA directed polymerase zeta catalytic subunit [Source:HGNC Symbol;Acc:HGNC:9968]	0.58727103
BATF2	basic leucine zipper ATF-like transcription factor 2 [Source:HGNC Symbol;Acc:HGNC:25163]	0.58722883
CT75	cancer/testis associated transcript 75 [Source:HGNC Symbol;Acc:HGNC:37174]	0.5871579
ZBTB26	zinc finger and BTB domain containing 26 [Source:HGNC Symbol;Acc:HGNC:23383]	0.5870932
THBS3	thrombospondin 3 [Source:HGNC Symbol;Acc:HGNC:11787]	0.5864248
TFCP2L1	transcription factor CP2 like 1 [Source:HGNC Symbol;Acc:HGNC:17925]	0.5861543
SLC7A6	solute carrier family 7 member 6 [Source:HGNC Symbol;Acc:HGNC:11064]	0.5858598
ACADM	acyl-CoA dehydrogenase medium chain [Source:HGNC Symbol;Acc:HGNC:89]	0.58584434
TTN-AS1	TTN antisense RNA 1 [Source:HGNC Symbol;Acc:HGNC:44124]	0.5858231
GUCY1B1	guanylate cyclase 1 soluble subunit beta 1 [Source:HGNC Symbol;Acc:HGNC:4687]	0.58564514
GAL3ST1	galactose-3-O-sulfotransferase 1 [Source:HGNC Symbol;Acc:HGNC:24240]	0.5856208
GSTM2	glutathione S-transferase mu 2 [Source:HGNC Symbol;Acc:HGNC:4634]	0.58540285
ZBTB46	zinc finger and BTB domain containing 46 [Source:HGNC Symbol;Acc:HGNC:16094]	0.58525884
CPEB4	cytoplasmic polyadenylation element binding protein 4 [Source:HGNC Symbol;Acc:HGNC:21747]	0.5846881
COMTD1	catechol-O-methyltransferase domain containing 1 [Source:HGNC Symbol;Acc:HGNC:26309]	0.58381224
PTGES	prostaglandin E synthase [Source:HGNC Symbol;Acc:HGNC:9599]	0.58351254
RGS4	regulator of G protein signaling 4 [Source:HGNC Symbol;Acc:HGNC:10000]	0.5832636
CFAP410	cilia and flagella associated protein 410 [Source:HGNC Symbol;Acc:HGNC:1260]	0.58323216
SEC61A2	SEC61 translocon subunit alpha 2 [Source:HGNC Symbol;Acc:HGNC:17702]	0.5830319
USP49	ubiquitin specific peptidase 49 [Source:HGNC Symbol;Acc:HGNC:20078]	0.5829346
MAB21L4	mab-21 like 4 [Source:HGNC Symbol;Acc:HGNC:26216]	0.58261794
PLEKHF1	pleckstrin homology and FYVE domain containing 1 [Source:HGNC Symbol;Acc:HGNC:20764]	0.58248895
BAG1	BAG cochaperone 1 [Source:HGNC Symbol;Acc:HGNC:937]	0.5823163
EDAR	ectodysplasin A receptor [Source:HGNC Symbol;Acc:HGNC:2895]	0.5820683
SMIM10L2B	small integral membrane protein 10 like 2B [Source:HGNC Symbol;Acc:HGNC:34500]	0.58191437
RRN3P3	RRN3 pseudogene 3 [Source:HGNC Symbol;Acc:HGNC:37620]	0.5817091
FAHD1	fumarylacetoacetate hydrolase domain containing 1 [Source:HGNC Symbol;Acc:HGNC:14169]	0.58169097
ZNF790	zinc finger protein 790 [Source:HGNC Symbol;Acc:HGNC:33114]	0.5816676
NLRP1	NLR family pyrin domain containing 1 [Source:HGNC Symbol;Acc:HGNC:14374]	0.5816206
ZNF709	zinc finger protein 709 [Source:HGNC Symbol;Acc:HGNC:20629]	0.5815587
HIF3A	hypoxia inducible factor 3 subunit alpha [Source:HGNC Symbol;Acc:HGNC:15825]	0.58141714
IRX2-DT	IRX2 divergent transcript [Source:HGNC Symbol;Acc:HGNC:24226]	0.5813863
PET100P1	PET100 pseudogene 1 [Source:HGNC Symbol;Acc:HGNC:56612]	0.5808451
CCDST	cervical cancer associated DHX9 suppressive transcript [Source:HGNC Symbol;Acc:HGNC:55988]	0.580674
ZNF500	zinc finger protein 500 [Source:HGNC Symbol;Acc:HGNC:23716]	0.5805388
ZNF324	zinc finger protein 324 [Source:HGNC Symbol;Acc:HGNC:14096]	0.58045566
N4BP2	NEDD4 binding protein 2 [Source:HGNC Symbol;Acc:HGNC:29851]	0.5803077
LINS1	lines homolog 1 [Source:HGNC Symbol;Acc:HGNC:30922]	0.5799897
AGR3	anterior gradient 3, protein disulphide isomerase family member [Source:HGNC Symbol;Acc:HGNC:24167]	0.5799028
CRYBG3	crystallin beta-gamma domain containing 3 [Source:HGNC Symbol;Acc:HGNC:34427]	0.57986754
TMEM54	transmembrane protein 54 [Source:HGNC Symbol;Acc:HGNC:24143]	0.5798277
ZNF222	zinc finger protein 222 [Source:HGNC Symbol;Acc:HGNC:13015]	0.5796751
ALDH8A1	aldehyde dehydrogenase 8 family member A1 [Source:HGNC Symbol;Acc:HGNC:15471]	0.5794484
NUDT14	nudix hydrolase 14 [Source:HGNC Symbol;Acc:HGNC:20141]	0.5787357
CMTR2	cap methyltransferase 2 [Source:HGNC Symbol;Acc:HGNC:25635]	0.5785439
CYP27A1	cytochrome P450 family 27 subfamily A member 1 [Source:HGNC Symbol;Acc:HGNC:2605]	0.5784502
DNAAF4-CCPG1	DNAAF4-CCPG1 readthrough (NMD candidate) [Source:HGNC Symbol;Acc:HGNC:43019]	0.57795876
PCDHB14	protocadherin beta 14 [Source:HGNC Symbol;Acc:HGNC:8685]	0.577476
SETD6	SET domain containing 6, protein lysine methyltransferase [Source:HGNC Symbol;Acc:HGNC:26116]	0.5774498
ZNF30	zinc finger protein 30 [Source:HGNC Symbol;Acc:HGNC:13090]	0.57743925
GRIK5	glutamate ionotropic receptor kainate type subunit 5 [Source:HGNC Symbol;Acc:HGNC:4583]	0.5774193
MISFA	mitochondrial sheath formation associated [Source:HGNC Symbol;Acc:HGNC:44122]	0.5771235
WDR31	WD repeat domain 31 [Source:HGNC Symbol;Acc:HGNC:21421]	0.57627493
SLC36A1	solute carrier family 36 member 1 [Source:HGNC Symbol;Acc:HGNC:18761]	0.5760657
UTP14C	UTP14C small subunit processome component [Source:HGNC Symbol;Acc:HGNC:20321]	0.5748793
NSUN5P1	NSUN5 pseudogene 1 [Source:HGNC Symbol;Acc:HGNC:19146]	0.5747718
ZNF362	zinc finger protein 362 [Source:HGNC Symbol;Acc:HGNC:18079]	0.5747221
SLC15A1	solute carrier family 15 member 1 [Source:HGNC Symbol;Acc:HGNC:10920]	0.57439125
ATP5MGL	ATP synthase membrane subunit g like [Source:HGNC Symbol;Acc:HGNC:13213]	0.57393134
RNF207	ring finger protein 207 [Source:HGNC Symbol;Acc:HGNC:32947]	0.573884
AGAP12P	ArfGAP with GTPase domain, ankyrin repeat and PH domain 12, pseudogene [Source:HGNC Symbol;Acc:HGNC:23661]	0.5736914
TMEM220	transmembrane protein 220 [Source:HGNC Symbol;Acc:HGNC:33757]	0.57368237
ZNF740	zinc finger protein 740 [Source:HGNC Symbol;Acc:HGNC:27465]	0.5736498
CISH	cytokine inducible SH2 containing protein [Source:HGNC Symbol;Acc:HGNC:1984]	0.57324857
ABCB1	ATP binding cassette subfamily B member 1 [Source:HGNC Symbol;Acc:HGNC:40]	0.57316697
CPS1	carbamoyl-phosphate synthase 1 [Source:HGNC Symbol;Acc:HGNC:2323]	0.57296574
DDIT4	DNA damage inducible transcript 4 [Source:HGNC Symbol;Acc:HGNC:24944]	0.57290965
NUDT7	nudix hydrolase 7 [Source:HGNC Symbol;Acc:HGNC:8054]	0.57192993
NPIPA1	nuclear pore complex interacting protein family member A1 [Source:HGNC Symbol;Acc:HGNC:7909]	0.5716827
PDK4	pyruvate dehydrogenase kinase 4 [Source:HGNC Symbol;Acc:HGNC:8812]	0.5715156
ABTB1	ankyrin repeat and BTB domain containing 1 [Source:HGNC Symbol;Acc:HGNC:18275]	0.57138115
SLC49A3	solute carrier family 49 member 3 [Source:HGNC Symbol;Acc:HGNC:26177]	0.57122767
FAM200C	family with sequence similarity 200 member C [Source:HGNC Symbol;Acc:HGNC:30804]	0.57100886
ZC3H10	zinc finger CCCH-type containing 10 [Source:HGNC Symbol;Acc:HGNC:25893]	0.57076645
TMOD2	tropomodulin 2 [Source:HGNC Symbol;Acc:HGNC:11872]	0.5707596
ANKRD18CP	ankyrin repeat domain 18C, pseudogene [Source:HGNC Symbol;Acc:HGNC:43601]	0.5707
PALM3	paralemmin 3 [Source:HGNC Symbol;Acc:HGNC:33274]	0.5706331
NHEJ1	non-homologous end joining factor 1 [Source:HGNC Symbol;Acc:HGNC:25737]	0.5706159
DEPDC1B	DEP domain containing 1B [Source:HGNC Symbol;Acc:HGNC:24902]	0.57060045
ZNF568	zinc finger protein 568 [Source:HGNC Symbol;Acc:HGNC:25392]	0.5703883
GBA1LP	glucosylceramidase beta 1 like, pseudogene [Source:HGNC Symbol;Acc:HGNC:4178]	0.5699076
NAT1	N-acetyltransferase 1 [Source:HGNC Symbol;Acc:HGNC:7645]	0.56978947
TMEM117	transmembrane protein 117 [Source:HGNC Symbol;Acc:HGNC:25308]	0.56917244
MANEAL	mannosidase endo-alpha like [Source:HGNC Symbol;Acc:HGNC:26452]	0.56894225
HABP2	hyaluronan binding protein 2 [Source:HGNC Symbol;Acc:HGNC:4798]	0.5686088
ZFAND4	zinc finger AN1-type containing 4 [Source:HGNC Symbol;Acc:HGNC:23504]	0.56860447
BMAL1	basic helix-loop-helix ARNT like 1 [Source:HGNC Symbol;Acc:HGNC:701]	0.5685722
DNAJC28	DnaJ heat shock protein family (Hsp40) member C28 [Source:HGNC Symbol;Acc:HGNC:1297]	0.56845945
ZSCAN12	zinc finger and SCAN domain containing 12 [Source:HGNC Symbol;Acc:HGNC:13172]	0.5684332
CSAD	cysteine sulfinic acid decarboxylase [Source:HGNC Symbol;Acc:HGNC:18966]	0.56839687
LRCH4	leucine rich repeats and calponin homology domain containing 4 [Source:HGNC Symbol;Acc:HGNC:6691]	0.568333
DIRAS2	DIRAS family GTPase 2 [Source:HGNC Symbol;Acc:HGNC:19323]	0.5677525
CCDC30	coiled-coil domain containing 30 [Source:HGNC Symbol;Acc:HGNC:26103]	0.56754166
CD177	CD177 molecule [Source:HGNC Symbol;Acc:HGNC:30072]	0.56744367
ENSG00000280433	novel protein, similar to trafficking protein particle complex 10 TRAPPC10	0.5674111
MECOM	MDS1 and EVI1 complex locus [Source:HGNC Symbol;Acc:HGNC:3498]	0.5672833
RBM33-DT	RBM33 divergent transcript [Source:HGNC Symbol;Acc:HGNC:56024]	0.5672752
SOCS1	suppressor of cytokine signaling 1 [Source:HGNC Symbol;Acc:HGNC:19383]	0.5666189
DNAAF3	dynein axonemal assembly factor 3 [Source:HGNC Symbol;Acc:HGNC:30492]	0.5665746
ARHGAP44	Rho GTPase activating protein 44 [Source:HGNC Symbol;Acc:HGNC:29096]	0.5665398
VPS50	VPS50 subunit of EARP/GARPII complex [Source:HGNC Symbol;Acc:HGNC:25956]	0.56653315
DNAJC18	DnaJ heat shock protein family (Hsp40) member C18 [Source:HGNC Symbol;Acc:HGNC:28429]	0.56604135
THUMPD2	THUMP domain containing 2 [Source:HGNC Symbol;Acc:HGNC:14890]	0.5657689
DNAAF9	dynein axonemal assembly factor 9 [Source:HGNC Symbol;Acc:HGNC:17721]	0.56558776
ZNF252P	zinc finger protein 252, pseudogene [Source:HGNC Symbol;Acc:HGNC:13046]	0.56553924
ZNF383	zinc finger protein 383 [Source:HGNC Symbol;Acc:HGNC:18609]	0.56538594
CPE	carboxypeptidase E [Source:HGNC Symbol;Acc:HGNC:2303]	0.56483465
THRA	thyroid hormone receptor alpha [Source:HGNC Symbol;Acc:HGNC:11796]	0.56450427
EXPH5	exophilin 5 [Source:HGNC Symbol;Acc:HGNC:30578]	0.5643977
ZXDA	zinc finger X-linked duplicated A [Source:HGNC Symbol;Acc:HGNC:13198]	0.5641969
MYL11	myosin light chain 11 [Source:HGNC Symbol;Acc:HGNC:29824]	0.56402576
HULC	hepatocellular carcinoma up-regulated long non-coding RNA [Source:HGNC Symbol;Acc:HGNC:34232]	0.5639975
POLN	DNA polymerase nu [Source:HGNC Symbol;Acc:HGNC:18870]	0.5636876
ZNF112	zinc finger protein 112 [Source:HGNC Symbol;Acc:HGNC:12892]	0.56355196
COL4A5	collagen type IV alpha 5 chain [Source:HGNC Symbol;Acc:HGNC:2207]	0.5632916
ERBIN-DT	ERBIN divergent transcript [Source:HGNC Symbol;Acc:HGNC:55270]	0.5632852
ARFGEF2	ADP ribosylation factor guanine nucleotide exchange factor 2 [Source:HGNC Symbol;Acc:HGNC:15853]	0.56283736
EPSTI1	epithelial stromal interaction 1 [Source:HGNC Symbol;Acc:HGNC:16465]	0.5625697
KRT23	keratin 23 [Source:HGNC Symbol;Acc:HGNC:6438]	0.56251955
ENSG00000284691	novel zinc finger protein	0.5623457
SAMD15	sterile alpha motif domain containing 15 [Source:HGNC Symbol;Acc:HGNC:18631]	0.5619967
NUDT17	nudix hydrolase 17 [Source:HGNC Symbol;Acc:HGNC:26618]	0.561795
LIN52	lin-52 DREAM MuvB core complex component [Source:HGNC Symbol;Acc:HGNC:19856]	0.5617759
HYKK	hydroxylysine kinase [Source:HGNC Symbol;Acc:HGNC:34403]	0.56103116
PCSK4	proprotein convertase subtilisin/kexin type 4 [Source:HGNC Symbol;Acc:HGNC:8746]	0.5607593
AVIL	advillin [Source:HGNC Symbol;Acc:HGNC:14188]	0.5606329
SLC25A30	solute carrier family 25 member 30 [Source:HGNC Symbol;Acc:HGNC:27371]	0.56026196
DTX3	deltex E3 ubiquitin ligase 3 [Source:HGNC Symbol;Acc:HGNC:24457]	0.56026167
YTHDF3-DT	YTHDF3 divergent transcript [Source:HGNC Symbol;Acc:HGNC:48728]	0.56007445
ATRN	attractin [Source:HGNC Symbol;Acc:HGNC:885]	0.55983615
LYNX1	Ly6/neurotoxin 1 [Source:HGNC Symbol;Acc:HGNC:29604]	0.5594535
RBM48	RNA binding motif protein 48 [Source:HGNC Symbol;Acc:HGNC:21785]	0.5594498
TTC3P1	tetratricopeptide repeat domain 3 pseudogene 1 [Source:HGNC Symbol;Acc:HGNC:23318]	0.55918044
CYBRD1	cytochrome b reductase 1 [Source:HGNC Symbol;Acc:HGNC:20797]	0.55837
ENPP2	ectonucleotide pyrophosphatase/phosphodiesterase 2 [Source:HGNC Symbol;Acc:HGNC:3357]	0.5581798
ZNF300	zinc finger protein 300 [Source:HGNC Symbol;Acc:HGNC:13091]	0.55767155
PEX12	peroxisomal biogenesis factor 12 [Source:HGNC Symbol;Acc:HGNC:8854]	0.5576678
GAB1	GRB2 associated binding protein 1 [Source:HGNC Symbol;Acc:HGNC:4066]	0.55756885
STARD5	StAR related lipid transfer domain containing 5 [Source:HGNC Symbol;Acc:HGNC:18065]	0.55751103
SLC26A1	solute carrier family 26 member 1 [Source:HGNC Symbol;Acc:HGNC:10993]	0.5572525
FAM120AOS	family with sequence similarity 120 member A opposite strand [Source:HGNC Symbol;Acc:HGNC:23389]	0.5572001
SNX29	sorting nexin 29 [Source:HGNC Symbol;Acc:HGNC:30542]	0.5568283
RBAK	RB associated KRAB zinc finger [Source:HGNC Symbol;Acc:HGNC:17680]	0.5567095
ATXN7L3-AS1	ATXN7L3 antisense RNA 1 [Source:HGNC Symbol;Acc:HGNC:55298]	0.55585456
CORO6	coronin 6 [Source:HGNC Symbol;Acc:HGNC:21356]	0.55550605
ITIH4	inter-alpha-trypsin inhibitor heavy chain 4 [Source:HGNC Symbol;Acc:HGNC:6169]	0.5551309
TRMU	tRNA mitochondrial 2-thiouridylase [Source:HGNC Symbol;Acc:HGNC:25481]	0.5550436
VWA8	von Willebrand factor A domain containing 8 [Source:HGNC Symbol;Acc:HGNC:29071]	0.55470324
USP11	ubiquitin specific peptidase 11 [Source:HGNC Symbol;Acc:HGNC:12609]	0.5547003
RPS12P26	ribosomal protein S12 pseudogene 26 [Source:HGNC Symbol;Acc:HGNC:36320]	0.5543729
TMEM192	transmembrane protein 192 [Source:HGNC Symbol;Acc:HGNC:26775]	0.5542386
ARHGAP33	Rho GTPase activating protein 33 [Source:HGNC Symbol;Acc:HGNC:23085]	0.5526526
ATP8B2	ATPase phospholipid transporting 8B2 [Source:HGNC Symbol;Acc:HGNC:13534]	0.5525627
TTLL1	TTL family tubulin polyglutamylase complex subunit L1 [Source:HGNC Symbol;Acc:HGNC:1312]	0.5525493
ATOSA	atos homolog A [Source:HGNC Symbol;Acc:HGNC:25609]	0.5524715
GPRC5D-AS1	GPRC5D and HEBP1 antisense RNA 1 [Source:HGNC Symbol;Acc:HGNC:53599]	0.5520779
NECTIN4	nectin cell adhesion molecule 4 [Source:HGNC Symbol;Acc:HGNC:19688]	0.5519317
CAPN14	calpain 14 [Source:HGNC Symbol;Acc:HGNC:16664]	0.55171
LINC01597	long intergenic non-protein coding RNA 1597 [Source:HGNC Symbol;Acc:HGNC:51594]	0.55146784
GOLGA8N	golgin A8 family member N [Source:HGNC Symbol;Acc:HGNC:44405]	0.5513281
ALDH3A2	aldehyde dehydrogenase 3 family member A2 [Source:HGNC Symbol;Acc:HGNC:403]	0.5510845
KAT14	lysine acetyltransferase 14 [Source:HGNC Symbol;Acc:HGNC:15904]	0.55063325
TMEM260	transmembrane protein 260 [Source:HGNC Symbol;Acc:HGNC:20185]	0.5505548
ARNT2	aryl hydrocarbon receptor nuclear translocator 2 [Source:HGNC Symbol;Acc:HGNC:16876]	0.550439
CENPC	centromere protein C [Source:HGNC Symbol;Acc:HGNC:1854]	0.55030125
RHEX	regulator of hemoglobinization and erythroid cell expansion [Source:HGNC Symbol;Acc:HGNC:25341]	0.5502349
TTC28-AS1	TTC28 antisense RNA 1 [Source:HGNC Symbol;Acc:HGNC:29336]	0.54972476
TTC14	tetratricopeptide repeat domain 14 [Source:HGNC Symbol;Acc:HGNC:24697]	0.54960626
STIM2-AS1	STIM2 antisense RNA 1 [Source:HGNC Symbol;Acc:HGNC:40879]	0.5494097
PTPRG	protein tyrosine phosphatase receptor type G [Source:HGNC Symbol;Acc:HGNC:9671]	0.5493882
ZNF276	zinc finger protein 276 [Source:HGNC Symbol;Acc:HGNC:23330]	0.5489567
SLC35B3	solute carrier family 35 member B3 [Source:HGNC Symbol;Acc:HGNC:21601]	0.54877913
BCAS3	BCAS3 microtubule associated cell migration factor [Source:HGNC Symbol;Acc:HGNC:14347]	0.5485055
POLI	DNA polymerase iota [Source:HGNC Symbol;Acc:HGNC:9182]	0.5485046
SPSB2	splA/ryanodine receptor domain and SOCS box containing 2 [Source:HGNC Symbol;Acc:HGNC:29522]	0.5477343
MTG1	mitochondrial ribosome associated GTPase 1 [Source:HGNC Symbol;Acc:HGNC:32159]	0.54687333
RAB9B	RAB9B, member RAS oncogene family [Source:HGNC Symbol;Acc:HGNC:14090]	0.5464609
CHRFAM7A	CHRNA7 (exons 5-10) and FAM7A (exons A-E) fusion [Source:HGNC Symbol;Acc:HGNC:15781]	0.5463684
TMEM91	transmembrane protein 91 [Source:HGNC Symbol;Acc:HGNC:32393]	0.5462155
PEPD	peptidase D [Source:HGNC Symbol;Acc:HGNC:8840]	0.54606205
GABPB1-IT1	GABPB1 intronic transcript [Source:HGNC Symbol;Acc:HGNC:25469]	0.5455742
WASF3	WASP family member 3 [Source:HGNC Symbol;Acc:HGNC:12734]	0.5449388
ZNF688	zinc finger protein 688 [Source:HGNC Symbol;Acc:HGNC:30489]	0.54487634
PPP1R3E	protein phosphatase 1 regulatory subunit 3E [Source:HGNC Symbol;Acc:HGNC:14943]	0.5446998
EBF4	EBF family member 4 [Source:HGNC Symbol;Acc:HGNC:29278]	0.5446811
SEC31B	SEC31 homolog B, COPII coat complex component [Source:HGNC Symbol;Acc:HGNC:23197]	0.5446404
HOXD9	homeobox D9 [Source:HGNC Symbol;Acc:HGNC:5140]	0.5439954
C1orf56	chromosome 1 open reading frame 56 [Source:HGNC Symbol;Acc:HGNC:26045]	0.5429165
IFT172	intraflagellar transport 172 [Source:HGNC Symbol;Acc:HGNC:30391]	0.54271585
CFAP300	cilia and flagella associated protein 300 [Source:HGNC Symbol;Acc:HGNC:28188]	0.5425811
PANK1	pantothenate kinase 1 [Source:HGNC Symbol;Acc:HGNC:8598]	0.54211724
SWSAP1	SWIM-type zinc finger 7 associated protein 1 [Source:HGNC Symbol;Acc:HGNC:26638]	0.5420978
CPLANE1	ciliogenesis and planar polarity effector complex subunit 1 [Source:HGNC Symbol;Acc:HGNC:25801]	0.5420565
NTRK2	neurotrophic receptor tyrosine kinase 2 [Source:HGNC Symbol;Acc:HGNC:8032]	0.5420472
PIH1D2	PIH1 domain containing 2 [Source:HGNC Symbol;Acc:HGNC:25210]	0.54154074
ZBTB40	zinc finger and BTB domain containing 40 [Source:HGNC Symbol;Acc:HGNC:29045]	0.54141814
PCP2	Purkinje cell protein 2 [Source:HGNC Symbol;Acc:HGNC:30209]	0.54138666
SEC11C	SEC11 homolog C, signal peptidase complex subunit [Source:HGNC Symbol;Acc:HGNC:23400]	0.54115903
ASPHD2	aspartate beta-hydroxylase domain containing 2 [Source:HGNC Symbol;Acc:HGNC:30437]	0.5411057
DZIP3	DAZ interacting zinc finger protein 3 [Source:HGNC Symbol;Acc:HGNC:30938]	0.5410687
MTCL3	MTCL family member 3 [Source:HGNC Symbol;Acc:HGNC:21494]	0.5401531
FAM111A	FAM111 trypsin like peptidase A [Source:HGNC Symbol;Acc:HGNC:24725]	0.5398927
ABCA7	ATP binding cassette subfamily A member 7 [Source:HGNC Symbol;Acc:HGNC:37]	0.5397044
FZD2	frizzled class receptor 2 [Source:HGNC Symbol;Acc:HGNC:4040]	0.53969663
SNX21	sorting nexin family member 21 [Source:HGNC Symbol;Acc:HGNC:16154]	0.53968036
ZNF343	zinc finger protein 343 [Source:HGNC Symbol;Acc:HGNC:16017]	0.5393444
FAM131C	family with sequence similarity 131 member C [Source:HGNC Symbol;Acc:HGNC:26717]	0.53912574
HERC5	HECT and RLD domain containing E3 ubiquitin protein ligase 5 [Source:HGNC Symbol;Acc:HGNC:24368]	0.5391164
PABIR1	PP2A Aalpha (PPP2R1A) and B55A (PPP2R2A) interacting phosphatase regulator 1 [Source:HGNC Symbol;Acc:HGNC:23490]	0.5388982
USPL1	ubiquitin specific peptidase like 1 [Source:HGNC Symbol;Acc:HGNC:20294]	0.5388007
DPYSL3	dihydropyrimidinase like 3 [Source:HGNC Symbol;Acc:HGNC:3015]	0.5385007
PPP1R36	protein phosphatase 1 regulatory subunit 36 [Source:HGNC Symbol;Acc:HGNC:20097]	0.53820586
MEGF8	multiple EGF like domains 8 [Source:HGNC Symbol;Acc:HGNC:3233]	0.53819954
HLA-DPA1	major histocompatibility complex, class II, DP alpha 1 [Source:HGNC Symbol;Acc:HGNC:4938]	0.5381897
IFNAR1	interferon alpha and beta receptor subunit 1 [Source:HGNC Symbol;Acc:HGNC:5432]	0.538151
PAFAH2	platelet activating factor acetylhydrolase 2 [Source:HGNC Symbol;Acc:HGNC:8579]	0.53806394
CBFA2T2	CBFA2/RUNX1 partner transcriptional co-repressor 2 [Source:HGNC Symbol;Acc:HGNC:1536]	0.53764486
DM1-AS	DM1 locus antisense RNA [Source:HGNC Symbol;Acc:HGNC:53125]	0.537449
RBM43	RNA binding motif protein 43 [Source:HGNC Symbol;Acc:HGNC:24790]	0.5363199
BPGM	bisphosphoglycerate mutase [Source:HGNC Symbol;Acc:HGNC:1093]	0.53594697
ZNF467	zinc finger protein 467 [Source:HGNC Symbol;Acc:HGNC:23154]	0.53522146
SNAI3-AS1	SNAI3 antisense RNA 1 [Source:HGNC Symbol;Acc:HGNC:28327]	0.5349864
ST3GAL4	ST3 beta-galactoside alpha-2,3-sialyltransferase 4 [Source:HGNC Symbol;Acc:HGNC:10864]	0.5348467
PRKY	protein kinase Y-linked (pseudogene) [Source:HGNC Symbol;Acc:HGNC:9444]	0.53475016
SLC22A23	solute carrier family 22 member 23 [Source:HGNC Symbol;Acc:HGNC:21106]	0.5344924
NHLRC3	NHL repeat containing 3 [Source:HGNC Symbol;Acc:HGNC:33751]	0.5344797
ZNF354A	zinc finger protein 354A [Source:HGNC Symbol;Acc:HGNC:11628]	0.53437406
SEPHS2	selenophosphate synthetase 2 [Source:HGNC Symbol;Acc:HGNC:19686]	0.53435695
GPATCH1	G-patch domain containing 1 [Source:HGNC Symbol;Acc:HGNC:24658]	0.5343268
ABCG1	ATP binding cassette subfamily G member 1 [Source:HGNC Symbol;Acc:HGNC:73]	0.5340064
FBXL4	F-box and leucine rich repeat protein 4 [Source:HGNC Symbol;Acc:HGNC:13601]	0.5339708
FOXJ1	forkhead box J1 [Source:HGNC Symbol;Acc:HGNC:3816]	0.5338097
TMEM221	transmembrane protein 221 [Source:HGNC Symbol;Acc:HGNC:21943]	0.53361815
DRAM1	DNA damage regulated autophagy modulator 1 [Source:HGNC Symbol;Acc:HGNC:25645]	0.5335915
PRMT7	protein arginine methyltransferase 7 [Source:HGNC Symbol;Acc:HGNC:25557]	0.53350925
LPIN3	lipin 3 [Source:HGNC Symbol;Acc:HGNC:14451]	0.5334581
ZNF317	zinc finger protein 317 [Source:HGNC Symbol;Acc:HGNC:13507]	0.5334243
ZNF174	zinc finger protein 174 [Source:HGNC Symbol;Acc:HGNC:12963]	0.53323674
RNF13	ring finger protein 13 [Source:HGNC Symbol;Acc:HGNC:10057]	0.5331709
TLK2P1	tousled like kinase 2 pseudogene 1 [Source:HGNC Symbol;Acc:HGNC:18048]	0.53261435
NDUFB2-AS1	NDUFB2 antisense RNA 1 [Source:HGNC Symbol;Acc:HGNC:40396]	0.53246677
USP2	ubiquitin specific peptidase 2 [Source:HGNC Symbol;Acc:HGNC:12618]	0.53218746
AMT	aminomethyltransferase [Source:HGNC Symbol;Acc:HGNC:473]	0.53198373
TMEM168	transmembrane protein 168 [Source:HGNC Symbol;Acc:HGNC:25826]	0.53191936
TOGARAM1	TOG array regulator of axonemal microtubules 1 [Source:HGNC Symbol;Acc:HGNC:19959]	0.53187585
BBS12	Bardet-Biedl syndrome 12 [Source:HGNC Symbol;Acc:HGNC:26648]	0.5318574
CLEC2D	C-type lectin domain family 2 member D [Source:HGNC Symbol;Acc:HGNC:14351]	0.5310943
FBXO2	F-box protein 2 [Source:HGNC Symbol;Acc:HGNC:13581]	0.53083235
LINC00662	long intergenic non-protein coding RNA 662 [Source:HGNC Symbol;Acc:HGNC:27122]	0.5307193
DGLUCY	D-glutamate cyclase [Source:HGNC Symbol;Acc:HGNC:20498]	0.5306946
ADPRHL1	ADP-ribosylhydrolase like 1 [Source:HGNC Symbol;Acc:HGNC:21303]	0.53056335
ZNF621	zinc finger protein 621 [Source:HGNC Symbol;Acc:HGNC:24787]	0.5304883
CROT	carnitine O-octanoyltransferase [Source:HGNC Symbol;Acc:HGNC:2366]	0.5303082
DCDC1	doublecortin domain containing 1 [Source:HGNC Symbol;Acc:HGNC:20625]	0.53008616
CD2AP-DT	CD2AP divergent transcript [Source:HGNC Symbol;Acc:HGNC:55263]	0.5300566
ANKRD13A	ankyrin repeat domain 13A [Source:HGNC Symbol;Acc:HGNC:21268]	0.5297043
CALCRL	calcitonin receptor like receptor [Source:HGNC Symbol;Acc:HGNC:16709]	0.5294821
ZSCAN31	zinc finger and SCAN domain containing 31 [Source:HGNC Symbol;Acc:HGNC:14097]	0.5294739
CPT1B	carnitine palmitoyltransferase 1B [Source:HGNC Symbol;Acc:HGNC:2329]	0.52945775
ZNF496-DT	ZNF496 divergent transcript [Source:HGNC Symbol;Acc:HGNC:55991]	0.5291865
PTPRM	protein tyrosine phosphatase receptor type M [Source:HGNC Symbol;Acc:HGNC:9675]	0.5291812
LSG1	large 60S subunit nuclear export GTPase 1 [Source:HGNC Symbol;Acc:HGNC:25652]	0.52872634
RAB3IP	RAB3A interacting protein [Source:HGNC Symbol;Acc:HGNC:16508]	0.5285595
C16orf95	chromosome 16 open reading frame 95 [Source:HGNC Symbol;Acc:HGNC:40033]	0.52853334
KCNC3	potassium voltage-gated channel subfamily C member 3 [Source:HGNC Symbol;Acc:HGNC:6235]	0.5284864
SPAG6	sperm associated antigen 6 [Source:HGNC Symbol;Acc:HGNC:11215]	0.52839476
CLCN7	chloride voltage-gated channel 7 [Source:HGNC Symbol;Acc:HGNC:2025]	0.52835715
CYYR1	cysteine and tyrosine rich 1 [Source:HGNC Symbol;Acc:HGNC:16274]	0.5281344
SCUBE3	signal peptide, CUB domain and EGF like domain containing 3 [Source:HGNC Symbol;Acc:HGNC:13655]	0.52804494
ZSCAN5A	zinc finger and SCAN domain containing 5A [Source:HGNC Symbol;Acc:HGNC:23710]	0.5273152
ENSG00000288658	novel protein, ortholog of Gm2102 (M. musculus)	0.52713156
ADCK5	aarF domain containing kinase 5 [Source:HGNC Symbol;Acc:HGNC:21738]	0.52642405
PDP2	pyruvate dehydrogenase phosphatase catalytic subunit 2 [Source:HGNC Symbol;Acc:HGNC:30263]	0.5261542
PTPN20	protein tyrosine phosphatase non-receptor type 20 [Source:HGNC Symbol;Acc:HGNC:23423]	0.52571416
OAS1	2'-5'-oligoadenylate synthetase 1 [Source:HGNC Symbol;Acc:HGNC:8086]	0.52559114
LRRC8B	leucine rich repeat containing 8 VRAC subunit B [Source:HGNC Symbol;Acc:HGNC:30692]	0.52556825
DLGAP1	DLG associated protein 1 [Source:HGNC Symbol;Acc:HGNC:2905]	0.525454
MAGEH1	MAGE family member H1 [Source:HGNC Symbol;Acc:HGNC:24092]	0.5252342
MYO5C	myosin VC [Source:HGNC Symbol;Acc:HGNC:7604]	0.52496624
SPTLC3	serine palmitoyltransferase long chain base subunit 3 [Source:HGNC Symbol;Acc:HGNC:16253]	0.5245967
CFAP57	cilia and flagella associated protein 57 [Source:HGNC Symbol;Acc:HGNC:26485]	0.52451354
NDUFAF6	NADH:ubiquinone oxidoreductase complex assembly factor 6 [Source:HGNC Symbol;Acc:HGNC:28625]	0.5244572
HOXC10	homeobox C10 [Source:HGNC Symbol;Acc:HGNC:5122]	0.5244026
MAPK4	mitogen-activated protein kinase 4 [Source:HGNC Symbol;Acc:HGNC:6878]	0.52429914
VPS13C	vacuolar protein sorting 13 homolog C [Source:HGNC Symbol;Acc:HGNC:23594]	0.52410656
PPP4R3B-DT	PPP4R3B divergent transcript [Source:HGNC Symbol;Acc:HGNC:55209]	0.52384937
TRIM2	tripartite motif containing 2 [Source:HGNC Symbol;Acc:HGNC:15974]	0.52378935
U2AF1L4	U2 small nuclear RNA auxiliary factor 1 like 4 [Source:HGNC Symbol;Acc:HGNC:23020]	0.5236336
TMEM61	transmembrane protein 61 [Source:HGNC Symbol;Acc:HGNC:27296]	0.52355075
ALPK1	alpha kinase 1 [Source:HGNC Symbol;Acc:HGNC:20917]	0.52335393
GKAP1	G kinase anchoring protein 1 [Source:HGNC Symbol;Acc:HGNC:17496]	0.52321124
PEX11A	peroxisomal biogenesis factor 11 alpha [Source:HGNC Symbol;Acc:HGNC:8852]	0.52270794
BAMBI	BMP and activin membrane bound inhibitor [Source:HGNC Symbol;Acc:HGNC:30251]	0.52246535
ENSG00000259359	novel transcript	0.52242804
RPS12P16	ribosomal protein S12 pseudogene 16 [Source:HGNC Symbol;Acc:HGNC:36595]	0.5221119
NCOA1	nuclear receptor coactivator 1 [Source:HGNC Symbol;Acc:HGNC:7668]	0.5219977
ZNF554	zinc finger protein 554 [Source:HGNC Symbol;Acc:HGNC:26629]	0.52141887
SERAC1	serine active site containing 1 [Source:HGNC Symbol;Acc:HGNC:21061]	0.5213025
PRDM5	PR/SET domain 5 [Source:HGNC Symbol;Acc:HGNC:9349]	0.52065974
ZNF586	zinc finger protein 586 [Source:HGNC Symbol;Acc:HGNC:25949]	0.51997715
HEXD	hexosaminidase D [Source:HGNC Symbol;Acc:HGNC:26307]	0.5199242
CDIN1	CDAN1 interacting nuclease 1 [Source:HGNC Symbol;Acc:HGNC:26929]	0.5199093
RNF32-DT	RNF32 divergent transcript [Source:HGNC Symbol;Acc:HGNC:48971]	0.5195881
FAM66C	family with sequence similarity 66 member C [Source:HGNC Symbol;Acc:HGNC:21644]	0.5191028
WIPI1	WD repeat domain, phosphoinositide interacting 1 [Source:HGNC Symbol;Acc:HGNC:25471]	0.5190665
ZNF250	zinc finger protein 250 [Source:HGNC Symbol;Acc:HGNC:13044]	0.51903015
FAM76A	family with sequence similarity 76 member A [Source:HGNC Symbol;Acc:HGNC:28530]	0.5189372
FAM27E3	family with sequence similarity 27 member E3 [Source:HGNC Symbol;Acc:HGNC:28655]	0.5187522
UFSP1	UFM1 specific peptidase 1 (inactive) [Source:HGNC Symbol;Acc:HGNC:33821]	0.51839006
LRP6	LDL receptor related protein 6 [Source:HGNC Symbol;Acc:HGNC:6698]	0.5181839
GNAL	G protein subunit alpha L [Source:HGNC Symbol;Acc:HGNC:4388]	0.51772064
SORCS3	sortilin related VPS10 domain containing receptor 3 [Source:HGNC Symbol;Acc:HGNC:16699]	0.51769096
ATM	ATM serine/threonine kinase [Source:HGNC Symbol;Acc:HGNC:795]	0.5176245
TAF8	TATA-box binding protein associated factor 8 [Source:HGNC Symbol;Acc:HGNC:17300]	0.5173396
SLC38A9	solute carrier family 38 member 9 [Source:HGNC Symbol;Acc:HGNC:26907]	0.51670784
BFSP1	beaded filament structural protein 1 [Source:HGNC Symbol;Acc:HGNC:1040]	0.5162426
NOTCH2NLB	notch 2 N-terminal like B [Source:HGNC Symbol;Acc:HGNC:53923]	0.516185
AMER1	APC membrane recruitment protein 1 [Source:HGNC Symbol;Acc:HGNC:26837]	0.5161799
PPWD1	peptidylprolyl isomerase domain and WD repeat containing 1 [Source:HGNC Symbol;Acc:HGNC:28954]	0.51610106
SELENOP	selenoprotein P [Source:HGNC Symbol;Acc:HGNC:10751]	0.5160364
APPAT	atherosclerotic plaque pathogenesis associated transcript [Source:HGNC Symbol;Acc:HGNC:56009]	0.5160043
PIK3R1	phosphoinositide-3-kinase regulatory subunit 1 [Source:HGNC Symbol;Acc:HGNC:8979]	0.5159695
FCRLB	Fc receptor like B [Source:HGNC Symbol;Acc:HGNC:26431]	0.5159676
ATG4C	autophagy related 4C cysteine peptidase [Source:HGNC Symbol;Acc:HGNC:16040]	0.5153056
MRPS30-DT	MRPS30 divergent transcript [Source:HGNC Symbol;Acc:HGNC:53420]	0.51527846
ROR2	receptor tyrosine kinase like orphan receptor 2 [Source:HGNC Symbol;Acc:HGNC:10257]	0.51485723
COG6	component of oligomeric golgi complex 6 [Source:HGNC Symbol;Acc:HGNC:18621]	0.51471704
GABARAPL1	GABA type A receptor associated protein like 1 [Source:HGNC Symbol;Acc:HGNC:4068]	0.51470095
ZNF124	zinc finger protein 124 [Source:HGNC Symbol;Acc:HGNC:12907]	0.51434046
SLC39A11	solute carrier family 39 member 11 [Source:HGNC Symbol;Acc:HGNC:14463]	0.514061
GSK3B-DT	GSK3B divergent transcript [Source:HGNC Symbol;Acc:HGNC:55635]	0.5140227
HPS1	HPS1 biogenesis of lysosomal organelles complex 3 subunit 1 [Source:HGNC Symbol;Acc:HGNC:5163]	0.5139777
ARSK	arylsulfatase family member K [Source:HGNC Symbol;Acc:HGNC:25239]	0.51377404
MYNN	myoneurin [Source:HGNC Symbol;Acc:HGNC:14955]	0.51369864
SGK2	serum/glucocorticoid regulated kinase 2 [Source:HGNC Symbol;Acc:HGNC:13900]	0.5135445
HOXA2	homeobox A2 [Source:HGNC Symbol;Acc:HGNC:5103]	0.51348627
SLC35G1	solute carrier family 35 member G1 [Source:HGNC Symbol;Acc:HGNC:26607]	0.51298547
EFHC1	EF-hand domain containing 1 [Source:HGNC Symbol;Acc:HGNC:16406]	0.51280093
MYOM2	myomesin 2 [Source:HGNC Symbol;Acc:HGNC:7614]	0.512337
CTNS	cystinosin, lysosomal cystine transporter [Source:HGNC Symbol;Acc:HGNC:2518]	0.51232743
DAB2	DAB adaptor protein 2 [Source:HGNC Symbol;Acc:HGNC:2662]	0.51221126
MTERF2	mitochondrial transcription termination factor 2 [Source:HGNC Symbol;Acc:HGNC:30779]	0.51194155
LINC02478	long intergenic non-protein coding RNA 2478 [Source:HGNC Symbol;Acc:HGNC:53446]	0.51163274
ABHD11	abhydrolase domain containing 11 [Source:HGNC Symbol;Acc:HGNC:16407]	0.5116254
TCEAL1	transcription elongation factor A like 1 [Source:HGNC Symbol;Acc:HGNC:11616]	0.5112806
SLC30A4	solute carrier family 30 member 4 [Source:HGNC Symbol;Acc:HGNC:11015]	0.51116437
SLC7A2	solute carrier family 7 member 2 [Source:HGNC Symbol;Acc:HGNC:11060]	0.5111595
NEBL-AS1	NEBL antisense RNA 1 [Source:HGNC Symbol;Acc:HGNC:44899]	0.51115394
PRRG4	proline rich and Gla domain 4 [Source:HGNC Symbol;Acc:HGNC:30799]	0.510682
SEC24B-AS1	SEC24B antisense RNA 1 [Source:HGNC Symbol;Acc:HGNC:44003]	0.5104756
IGF1R	insulin like growth factor 1 receptor [Source:HGNC Symbol;Acc:HGNC:5465]	0.5103973
ZDHHC21	zinc finger DHHC-type palmitoyltransferase 21 [Source:HGNC Symbol;Acc:HGNC:20750]	0.5102068
ZNF292	zinc finger protein 292 [Source:HGNC Symbol;Acc:HGNC:18410]	0.51011246
GOLGA8B	golgin A8 family member B [Source:HGNC Symbol;Acc:HGNC:31973]	0.5098662
PTPN6	protein tyrosine phosphatase non-receptor type 6 [Source:HGNC Symbol;Acc:HGNC:9658]	0.509664
KMT2E-AS1	KMT2E antisense RNA 1 [Source:HGNC Symbol;Acc:HGNC:40845]	0.5095498
TGFBR1	transforming growth factor beta receptor 1 [Source:HGNC Symbol;Acc:HGNC:11772]	0.5085448
HEATR5B	HEAT repeat containing 5B [Source:HGNC Symbol;Acc:HGNC:29273]	0.5082925
XRRA1	X-ray radiation resistance associated 1 [Source:HGNC Symbol;Acc:HGNC:18868]	0.5082903
IDUA	alpha-L-iduronidase [Source:HGNC Symbol;Acc:HGNC:5391]	0.5076431
LARGE2	LARGE xylosyl- and glucuronyltransferase 2 [Source:HGNC Symbol;Acc:HGNC:16522]	0.5075903
ZDHHC17	zinc finger DHHC-type palmitoyltransferase 17 [Source:HGNC Symbol;Acc:HGNC:18412]	0.50757676
JRKL	JRK like [Source:HGNC Symbol;Acc:HGNC:6200]	0.5070354
ZNF516-AS1	ZNF516 antisense RNA 1 [Source:HGNC Symbol;Acc:HGNC:55324]	0.50687814
LINC01431	long intergenic non-protein coding RNA 1431 [Source:HGNC Symbol;Acc:HGNC:50744]	0.5068314
GCNA	germ cell nuclear acidic peptidase [Source:HGNC Symbol;Acc:HGNC:15805]	0.5067801
ELMO2	engulfment and cell motility 2 [Source:HGNC Symbol;Acc:HGNC:17233]	0.5066201
WAC-AS1	WAC antisense RNA 1 (head to head) [Source:HGNC Symbol;Acc:HGNC:27347]	0.5066035
IL17RC	interleukin 17 receptor C [Source:HGNC Symbol;Acc:HGNC:18358]	0.50657713
FLVCR2	FLVCR choline and putative heme transporter 2 [Source:HGNC Symbol;Acc:HGNC:20105]	0.5065601
ATP8B1	ATPase phospholipid transporting 8B1 [Source:HGNC Symbol;Acc:HGNC:3706]	0.50640786
TPP1	tripeptidyl peptidase 1 [Source:HGNC Symbol;Acc:HGNC:2073]	0.5062444
CRAMP1	cramped chromatin regulator homolog 1 [Source:HGNC Symbol;Acc:HGNC:14122]	0.5062047
GCH1	GTP cyclohydrolase 1 [Source:HGNC Symbol;Acc:HGNC:4193]	0.5061744
KIF12	kinesin family member 12 [Source:HGNC Symbol;Acc:HGNC:21495]	0.5061496
MPV17L	MPV17 mitochondrial inner membrane protein like [Source:HGNC Symbol;Acc:HGNC:26827]	0.5061477
MFSD1	major facilitator superfamily domain containing 1 [Source:HGNC Symbol;Acc:HGNC:25874]	0.50592566
TPCN2	two pore segment channel 2 [Source:HGNC Symbol;Acc:HGNC:20820]	0.5058723
CEL	carboxyl ester lipase [Source:HGNC Symbol;Acc:HGNC:1848]	0.50554997
ZNF75D	zinc finger protein 75D [Source:HGNC Symbol;Acc:HGNC:13145]	0.5051692
PPP1R1C	protein phosphatase 1 regulatory inhibitor subunit 1C [Source:HGNC Symbol;Acc:HGNC:14940]	0.5050625
ARHGEF10L	Rho guanine nucleotide exchange factor 10 like [Source:HGNC Symbol;Acc:HGNC:25540]	0.504847
TMEM80	transmembrane protein 80 [Source:HGNC Symbol;Acc:HGNC:27453]	0.50452316
HENMT1	HEN methyltransferase 1 [Source:HGNC Symbol;Acc:HGNC:26400]	0.50441855
ZNF398	zinc finger protein 398 [Source:HGNC Symbol;Acc:HGNC:18373]	0.5039677
ERICH1	glutamate rich 1 [Source:HGNC Symbol;Acc:HGNC:27234]	0.50387144
CCDC153	coiled-coil domain containing 153 [Source:HGNC Symbol;Acc:HGNC:27446]	0.5037714
DNAH1	dynein axonemal heavy chain 1 [Source:HGNC Symbol;Acc:HGNC:2940]	0.50303525
ZSCAN16	zinc finger and SCAN domain containing 16 [Source:HGNC Symbol;Acc:HGNC:20813]	0.50298667
RNF144A	ring finger protein 144A [Source:HGNC Symbol;Acc:HGNC:20457]	0.5028528
TMEM170B	transmembrane protein 170B [Source:HGNC Symbol;Acc:HGNC:34244]	0.50282985
SCAPER	S-phase cyclin A associated protein in the ER [Source:HGNC Symbol;Acc:HGNC:13081]	0.5026662
LINC02604	long intergenic non-protein coding RNA 2604 [Source:HGNC Symbol;Acc:HGNC:53972]	0.50223607
DDIT4L	DNA damage inducible transcript 4 like [Source:HGNC Symbol;Acc:HGNC:30555]	0.50210977
RELL2	RELT like 2 [Source:HGNC Symbol;Acc:HGNC:26902]	0.50202084
RSRP1	arginine and serine rich protein 1 [Source:HGNC Symbol;Acc:HGNC:25234]	0.50154823
ENSG00000215022	novel transcript, antisense to PHACTR1	0.5015191
CASD1	CAS1 domain containing 1 [Source:HGNC Symbol;Acc:HGNC:16014]	0.50069267
CNKSR1	connector enhancer of kinase suppressor of Ras 1 [Source:HGNC Symbol;Acc:HGNC:19700]	0.5003466
ADGRL2	adhesion G protein-coupled receptor L2 [Source:HGNC Symbol;Acc:HGNC:18582]	0.50025547
N4BP2L1	NEDD4 binding protein 2 like 1 [Source:HGNC Symbol;Acc:HGNC:25037]	0.49988723
ASTE1	asteroid homolog 1 [Source:HGNC Symbol;Acc:HGNC:25021]	0.4998636
H2AC25	H2A clustered histone 25 [Source:HGNC Symbol;Acc:HGNC:20507]	0.49981114
PPP1R3C	protein phosphatase 1 regulatory subunit 3C [Source:HGNC Symbol;Acc:HGNC:9293]	0.49949777
ZNF596	zinc finger protein 596 [Source:HGNC Symbol;Acc:HGNC:27268]	0.49939618
NMNAT1	nicotinamide nucleotide adenylyltransferase 1 [Source:HGNC Symbol;Acc:HGNC:17877]	0.499265
PDCD4	programmed cell death 4 [Source:HGNC Symbol;Acc:HGNC:8763]	0.4990175
C3orf33	chromosome 3 open reading frame 33 [Source:HGNC Symbol;Acc:HGNC:26434]	0.49895182
NINL	ninein like [Source:HGNC Symbol;Acc:HGNC:29163]	0.49867016
VPS41	VPS41 subunit of HOPS complex [Source:HGNC Symbol;Acc:HGNC:12713]	0.49851277
ST20	suppressor of tumorigenicity 20 [Source:HGNC Symbol;Acc:HGNC:33520]	0.4984287
DMRTA1	DMRT like family A1 [Source:HGNC Symbol;Acc:HGNC:13826]	0.498074
EPB41L4B	erythrocyte membrane protein band 4.1 like 4B [Source:HGNC Symbol;Acc:HGNC:19818]	0.4978959
MPP1	MAGUK p55 scaffold protein 1 [Source:HGNC Symbol;Acc:HGNC:7219]	0.49775955
MYSM1	Myb like, SWIRM and MPN domains 1 [Source:HGNC Symbol;Acc:HGNC:29401]	0.49764264
MLF1	myeloid leukemia factor 1 [Source:HGNC Symbol;Acc:HGNC:7125]	0.49745882
EPCAM-DT	EPCAM divergent transcript [Source:HGNC Symbol;Acc:HGNC:52639]	0.4974234
FICD	FIC domain protein adenylyltransferase [Source:HGNC Symbol;Acc:HGNC:18416]	0.49716657
MXD1	MAX dimerization protein 1 [Source:HGNC Symbol;Acc:HGNC:6761]	0.49715567
OXSM	3-oxoacyl-ACP synthase, mitochondrial [Source:HGNC Symbol;Acc:HGNC:26063]	0.4971316
RAB17	RAB17, member RAS oncogene family [Source:HGNC Symbol;Acc:HGNC:16523]	0.49689463
TUSC1	tumor suppressor candidate 1 [Source:HGNC Symbol;Acc:HGNC:31010]	0.4968272
KIZ	kizuna centrosomal protein [Source:HGNC Symbol;Acc:HGNC:15865]	0.4959135
GNPTG	N-acetylglucosamine-1-phosphate transferase subunit gamma [Source:HGNC Symbol;Acc:HGNC:23026]	0.4957489
KLF12	KLF transcription factor 12 [Source:HGNC Symbol;Acc:HGNC:6346]	0.49563274
KLHL8	kelch like family member 8 [Source:HGNC Symbol;Acc:HGNC:18644]	0.495157
CYB5R4	cytochrome b5 reductase 4 [Source:HGNC Symbol;Acc:HGNC:20147]	0.49482897
BCAS4	breast carcinoma amplified sequence 4 [Source:HGNC Symbol;Acc:HGNC:14367]	0.49464527
DOK7	docking protein 7 [Source:HGNC Symbol;Acc:HGNC:26594]	0.49431095
MTMR10	myotubularin related protein 10 [Source:HGNC Symbol;Acc:HGNC:25999]	0.49431014
C2CD5	C2 calcium dependent domain containing 5 [Source:HGNC Symbol;Acc:HGNC:29062]	0.49425805
CASTOR3P	CASTOR family member 3, pseudogene [Source:HGNC Symbol;Acc:HGNC:29954]	0.4939331
CASC2	cancer susceptibility 2 [Source:HGNC Symbol;Acc:HGNC:22933]	0.49371898
POLR3B	RNA polymerase III subunit B [Source:HGNC Symbol;Acc:HGNC:30348]	0.4937029
KCNIP4	potassium voltage-gated channel interacting protein 4 [Source:HGNC Symbol;Acc:HGNC:30083]	0.4936492
KIF1A	kinesin family member 1A [Source:HGNC Symbol;Acc:HGNC:888]	0.49354643
TBC1D17	TBC1 domain family member 17 [Source:HGNC Symbol;Acc:HGNC:25699]	0.4934142
EFHD1	EF-hand domain family member D1 [Source:HGNC Symbol;Acc:HGNC:29556]	0.49337897
MYL5	myosin light chain 5 [Source:HGNC Symbol;Acc:HGNC:7586]	0.49336272
H1-0	H1.0 linker histone [Source:HGNC Symbol;Acc:HGNC:4714]	0.4932824
ZMYND15	zinc finger MYND-type containing 15 [Source:HGNC Symbol;Acc:HGNC:20997]	0.49325472
ZNF420	zinc finger protein 420 [Source:HGNC Symbol;Acc:HGNC:20649]	0.49310067
SOS2	SOS Ras/Rho guanine nucleotide exchange factor 2 [Source:HGNC Symbol;Acc:HGNC:11188]	0.49286926
SLX4IP	SLX4 interacting protein [Source:HGNC Symbol;Acc:HGNC:16225]	0.49270448
TRIM62	tripartite motif containing 62 [Source:HGNC Symbol;Acc:HGNC:25574]	0.49238226
CCDC74A	coiled-coil domain containing 74A [Source:HGNC Symbol;Acc:HGNC:25197]	0.49216077
OCLN	occludin [Source:HGNC Symbol;Acc:HGNC:8104]	0.49198443
FGGY	FGGY carbohydrate kinase domain containing [Source:HGNC Symbol;Acc:HGNC:25610]	0.4918596
RNF157-AS1	RNF157 antisense RNA 1 [Source:HGNC Symbol;Acc:HGNC:44127]	0.49112672
BTBD9	BTB domain containing 9 [Source:HGNC Symbol;Acc:HGNC:21228]	0.4910815
LINC02608	long intergenic non-protein coding RNA 2608 [Source:HGNC Symbol;Acc:HGNC:54052]	0.49098054
RARRES2	retinoic acid receptor responder 2 [Source:HGNC Symbol;Acc:HGNC:9868]	0.49098036
CDKN1C	cyclin dependent kinase inhibitor 1C [Source:HGNC Symbol;Acc:HGNC:1786]	0.49071056
INO80D	INO80 complex subunit D [Source:HGNC Symbol;Acc:HGNC:25997]	0.4903064
PCYT2	phosphate cytidylyltransferase 2, ethanolamine [Source:HGNC Symbol;Acc:HGNC:8756]	0.49015713
C12orf4	chromosome 12 open reading frame 4 [Source:HGNC Symbol;Acc:HGNC:1184]	0.489948
CCDC28A	coiled-coil domain containing 28A [Source:HGNC Symbol;Acc:HGNC:21098]	0.48962766
GOLGA8A	golgin A8 family member A [Source:HGNC Symbol;Acc:HGNC:31972]	0.48952818
LAGE3	L antigen family member 3 [Source:HGNC Symbol;Acc:HGNC:26058]	0.4893259
NPIPB4	nuclear pore complex interacting protein family member B4 [Source:HGNC Symbol;Acc:HGNC:41985]	0.48923835
ENSG00000284294	novel transcript	0.48916703
ZNF785	zinc finger protein 785 [Source:HGNC Symbol;Acc:HGNC:26496]	0.48916405
C1orf53	chromosome 1 open reading frame 53 [Source:HGNC Symbol;Acc:HGNC:30003]	0.48882443
PARD3B	par-3 family cell polarity regulator beta [Source:HGNC Symbol;Acc:HGNC:14446]	0.48875412
PLPP7	phospholipid phosphatase 7 (inactive) [Source:HGNC Symbol;Acc:HGNC:28174]	0.488716
ACCS	1-aminocyclopropane-1-carboxylate synthase homolog (inactive) [Source:HGNC Symbol;Acc:HGNC:23989]	0.48840168
PEX1	peroxisomal biogenesis factor 1 [Source:HGNC Symbol;Acc:HGNC:8850]	0.4880156
TMEM161B	transmembrane protein 161B [Source:HGNC Symbol;Acc:HGNC:28483]	0.48792046
LRRC56	leucine rich repeat containing 56 [Source:HGNC Symbol;Acc:HGNC:25430]	0.48781374
PGAP3	post-GPI attachment to proteins phospholipase 3 [Source:HGNC Symbol;Acc:HGNC:23719]	0.4877941
PEG10	paternally expressed 10 [Source:HGNC Symbol;Acc:HGNC:14005]	0.48762682
NBPF1	NBPF member 1 [Source:HGNC Symbol;Acc:HGNC:26088]	0.48755702
OSBPL11	oxysterol binding protein like 11 [Source:HGNC Symbol;Acc:HGNC:16397]	0.4875425
SPIN2B	spindlin family member 2B [Source:HGNC Symbol;Acc:HGNC:33147]	0.48750147
KLHL22	kelch like family member 22 [Source:HGNC Symbol;Acc:HGNC:25888]	0.48744878
TBC1D15	TBC1 domain family member 15 [Source:HGNC Symbol;Acc:HGNC:25694]	0.48738688
PLCG2	phospholipase C gamma 2 [Source:HGNC Symbol;Acc:HGNC:9066]	0.48711812
GSPT2	G1 to S phase transition 2 [Source:HGNC Symbol;Acc:HGNC:4622]	0.48711297
CTSA	cathepsin A [Source:HGNC Symbol;Acc:HGNC:9251]	0.4870368
FLCN	folliculin [Source:HGNC Symbol;Acc:HGNC:27310]	0.4870258
FAM76B	family with sequence similarity 76 member B [Source:HGNC Symbol;Acc:HGNC:28492]	0.48684588
KDM6A	lysine demethylase 6A [Source:HGNC Symbol;Acc:HGNC:12637]	0.4860044
EIF1B-AS1	EIF1B antisense RNA 1 [Source:HGNC Symbol;Acc:HGNC:44555]	0.4853776
KAT2B	lysine acetyltransferase 2B [Source:HGNC Symbol;Acc:HGNC:8638]	0.48508528
ZNF599	zinc finger protein 599 [Source:HGNC Symbol;Acc:HGNC:26408]	0.48503342
PPM1F-AS1	PPM1F antisense RNA 1 [Source:HGNC Symbol;Acc:HGNC:40888]	0.48492676
TIGD6	tigger transposable element derived 6 [Source:HGNC Symbol;Acc:HGNC:18332]	0.4847029
B3GNT2	UDP-GlcNAc:betaGal beta-1,3-N-acetylglucosaminyltransferase 2 [Source:HGNC Symbol;Acc:HGNC:15629]	0.48408848
SYNJ2BP	synaptojanin 2 binding protein [Source:HGNC Symbol;Acc:HGNC:18955]	0.4840818
GAREM1	GRB2 associated regulator of MAPK1 subtype 1 [Source:HGNC Symbol;Acc:HGNC:26136]	0.48399344
ZNF595	zinc finger protein 595 [Source:HGNC Symbol;Acc:HGNC:27196]	0.48388374
GTF2IP4	general transcription factor IIi pseudogene 4 [Source:HGNC Symbol;Acc:HGNC:51716]	0.48383304
LIPE	lipase E, hormone sensitive type [Source:HGNC Symbol;Acc:HGNC:6621]	0.48370537
FOXN2	forkhead box N2 [Source:HGNC Symbol;Acc:HGNC:5281]	0.48343134
MYL9	myosin light chain 9 [Source:HGNC Symbol;Acc:HGNC:15754]	0.48336783
DOP1A	DOP1 leucine zipper like protein A [Source:HGNC Symbol;Acc:HGNC:21194]	0.48330763
ATP11A	ATPase phospholipid transporting 11A [Source:HGNC Symbol;Acc:HGNC:13552]	0.48327714
ZNF605	zinc finger protein 605 [Source:HGNC Symbol;Acc:HGNC:28068]	0.48302108
ZC2HC1C	zinc finger C2HC-type containing 1C [Source:HGNC Symbol;Acc:HGNC:20354]	0.48286742
PALB2	partner and localizer of BRCA2 [Source:HGNC Symbol;Acc:HGNC:26144]	0.48230094
HNMT	histamine N-methyltransferase [Source:HGNC Symbol;Acc:HGNC:5028]	0.48213086
AKAP7	A-kinase anchoring protein 7 [Source:HGNC Symbol;Acc:HGNC:377]	0.4815069
PLCL2	phospholipase C like 2 [Source:HGNC Symbol;Acc:HGNC:9064]	0.48142362
AGFG2	ArfGAP with FG repeats 2 [Source:HGNC Symbol;Acc:HGNC:5177]	0.48126754
PLIN5	perilipin 5 [Source:HGNC Symbol;Acc:HGNC:33196]	0.48114124
C20orf96	chromosome 20 open reading frame 96 [Source:HGNC Symbol;Acc:HGNC:16227]	0.4809009
RNFT1	ring finger protein, transmembrane 1 [Source:HGNC Symbol;Acc:HGNC:30206]	0.48088238
RGS5	regulator of G protein signaling 5 [Source:HGNC Symbol;Acc:HGNC:10001]	0.48085472
PRSS27	serine protease 27 [Source:HGNC Symbol;Acc:HGNC:15475]	0.48073736
RASSF4	Ras association domain family member 4 [Source:HGNC Symbol;Acc:HGNC:20793]	0.48072675
LHX1	LIM homeobox 1 [Source:HGNC Symbol;Acc:HGNC:6593]	0.48061103
DNAJB9	DnaJ heat shock protein family (Hsp40) member B9 [Source:HGNC Symbol;Acc:HGNC:6968]	0.48056778
SELENOM	selenoprotein M [Source:HGNC Symbol;Acc:HGNC:30397]	0.4803913
TBC1D4	TBC1 domain family member 4 [Source:HGNC Symbol;Acc:HGNC:19165]	0.48023462
C5orf63	chromosome 5 open reading frame 63 [Source:HGNC Symbol;Acc:HGNC:40051]	0.48010683
R3HCC1L	R3H domain and coiled-coil containing 1 like [Source:HGNC Symbol;Acc:HGNC:23512]	0.48008478
JRK	Jrk helix-turn-helix protein [Source:HGNC Symbol;Acc:HGNC:6199]	0.48005396
DNAJB4	DnaJ heat shock protein family (Hsp40) member B4 [Source:HGNC Symbol;Acc:HGNC:14886]	0.4799679
SMYD4	SET and MYND domain containing 4 [Source:HGNC Symbol;Acc:HGNC:21067]	0.4799367
CTTNBP2	cortactin binding protein 2 [Source:HGNC Symbol;Acc:HGNC:15679]	0.47981718
GABBR1	gamma-aminobutyric acid type B receptor subunit 1 [Source:HGNC Symbol;Acc:HGNC:4070]	0.47978273
DNAJC25	DnaJ heat shock protein family (Hsp40) member C25 [Source:HGNC Symbol;Acc:HGNC:34187]	0.4797698
ZSCAN23	zinc finger and SCAN domain containing 23 [Source:HGNC Symbol;Acc:HGNC:21193]	0.4792936
ERN1	endoplasmic reticulum to nucleus signaling 1 [Source:HGNC Symbol;Acc:HGNC:3449]	0.47926727
CCDC112	coiled-coil domain containing 112 [Source:HGNC Symbol;Acc:HGNC:28599]	0.47922498
FAM120C	family with sequence similarity 120 member C [Source:HGNC Symbol;Acc:HGNC:16949]	0.47861177
ZFP62	ZFP62 zinc finger protein [Source:HGNC Symbol;Acc:HGNC:23241]	0.47848123
PCMTD1-DT	PCMTD1 divergent transcript [Source:HGNC Symbol;Acc:HGNC:55791]	0.47797593
TRIM52-AS1	TRIM52 antisense RNA 1 (head to head) [Source:HGNC Symbol;Acc:HGNC:49006]	0.4777479
OR2A7	olfactory receptor family 2 subfamily A member 7 [Source:HGNC Symbol;Acc:HGNC:8234]	0.47760314
MED18	mediator complex subunit 18 [Source:HGNC Symbol;Acc:HGNC:25944]	0.47738943
SCNN1D	sodium channel epithelial 1 subunit delta [Source:HGNC Symbol;Acc:HGNC:10601]	0.47697502
PTPN4	protein tyrosine phosphatase non-receptor type 4 [Source:HGNC Symbol;Acc:HGNC:9656]	0.47692046
SCHIP1	schwannomin interacting protein 1 [Source:HGNC Symbol;Acc:HGNC:15678]	0.4767461
PKD1	polycystin 1, transient receptor potential channel interacting [Source:HGNC Symbol;Acc:HGNC:9008]	0.47639453
HELQ	helicase, POLQ like [Source:HGNC Symbol;Acc:HGNC:18536]	0.47634742
GRAMD1C	GRAM domain containing 1C [Source:HGNC Symbol;Acc:HGNC:25252]	0.47624376
KLC4	kinesin light chain 4 [Source:HGNC Symbol;Acc:HGNC:21624]	0.47600988
CHCHD10	coiled-coil-helix-coiled-coil-helix domain containing 10 [Source:HGNC Symbol;Acc:HGNC:15559]	0.4758811
OBSL1	obscurin like cytoskeletal adaptor 1 [Source:HGNC Symbol;Acc:HGNC:29092]	0.4754647
MFAP2	microfibril associated protein 2 [Source:HGNC Symbol;Acc:HGNC:7033]	0.47535387
RSPH1	radial spoke head component 1 [Source:HGNC Symbol;Acc:HGNC:12371]	0.47524452
CAMK1G	calcium/calmodulin dependent protein kinase IG [Source:HGNC Symbol;Acc:HGNC:14585]	0.47509438
ZNF132	zinc finger protein 132 [Source:HGNC Symbol;Acc:HGNC:12916]	0.47494197
GRHL2-DT	GRHL2 divergent transcript [Source:NCBI gene (formerly Entrezgene);Acc:107986962]	0.4739957
SLC27A4	solute carrier family 27 member 4 [Source:HGNC Symbol;Acc:HGNC:10998]	0.47395164
SNX4	sorting nexin 4 [Source:HGNC Symbol;Acc:HGNC:11175]	0.47383425
GRAMD1B	GRAM domain containing 1B [Source:HGNC Symbol;Acc:HGNC:29214]	0.47370276
PAN2	poly(A) specific ribonuclease subunit PAN2 [Source:HGNC Symbol;Acc:HGNC:20074]	0.47368413
SLC25A33	solute carrier family 25 member 33 [Source:HGNC Symbol;Acc:HGNC:29681]	0.47368157
OSBPL1A	oxysterol binding protein like 1A [Source:HGNC Symbol;Acc:HGNC:16398]	0.47348917
NSRP1P1	nuclear speckle splicing regulatory protein 1 pseudogene 1 [Source:HGNC Symbol;Acc:HGNC:38087]	0.47342783
INPP5K	inositol polyphosphate-5-phosphatase K [Source:HGNC Symbol;Acc:HGNC:33882]	0.4732466
THAP8	THAP domain containing 8 [Source:HGNC Symbol;Acc:HGNC:23191]	0.47319746
EMX2OS	EMX2 opposite strand/antisense RNA [Source:HGNC Symbol;Acc:HGNC:18511]	0.47311673
ASB8	ankyrin repeat and SOCS box containing 8 [Source:HGNC Symbol;Acc:HGNC:17183]	0.47296938
ZFP41	ZFP41 zinc finger protein [Source:HGNC Symbol;Acc:HGNC:26786]	0.47295594
DNAH14	dynein axonemal heavy chain 14 [Source:HGNC Symbol;Acc:HGNC:2945]	0.47293407
PAXIP1-AS2	PAXIP1 antisense RNA 2 [Source:HGNC Symbol;Acc:HGNC:48958]	0.47285387
TMT1A	thiol methyltransferase 1A [Source:HGNC Symbol;Acc:HGNC:24550]	0.4727204
UBR3	ubiquitin protein ligase E3 component n-recognin 3 [Source:HGNC Symbol;Acc:HGNC:30467]	0.47246853
ATP6V1E2	ATPase H+ transporting V1 subunit E2 [Source:HGNC Symbol;Acc:HGNC:18125]	0.4723736
LRRC27	leucine rich repeat containing 27 [Source:HGNC Symbol;Acc:HGNC:29346]	0.47231287
PBXIP1	PBX homeobox interacting protein 1 [Source:HGNC Symbol;Acc:HGNC:21199]	0.47221696
NUDT12	nudix hydrolase 12 [Source:HGNC Symbol;Acc:HGNC:18826]	0.47213903
SPIRE2	spire type actin nucleation factor 2 [Source:HGNC Symbol;Acc:HGNC:30623]	0.47130352
BTN2A1	butyrophilin subfamily 2 member A1 [Source:HGNC Symbol;Acc:HGNC:1136]	0.4710144
DCPS	decapping enzyme, scavenger [Source:HGNC Symbol;Acc:HGNC:29812]	0.470681
GALNT18	polypeptide N-acetylgalactosaminyltransferase 18 [Source:HGNC Symbol;Acc:HGNC:30488]	0.47038385
TTLL3	tubulin tyrosine ligase like 3 [Source:HGNC Symbol;Acc:HGNC:24483]	0.47038344
BBS9	Bardet-Biedl syndrome 9 [Source:HGNC Symbol;Acc:HGNC:30000]	0.4702742
DNAAF11	dynein axonemal assembly factor 11 [Source:HGNC Symbol;Acc:HGNC:16725]	0.46999356
STBD1	starch binding domain 1 [Source:HGNC Symbol;Acc:HGNC:24854]	0.46937332
HNF1A-AS1	HNF1A antisense RNA 1 [Source:HGNC Symbol;Acc:HGNC:26785]	0.4693502
DRC3	dynein regulatory complex subunit 3 [Source:HGNC Symbol;Acc:HGNC:25384]	0.46919933
SLC27A3	solute carrier family 27 member 3 [Source:HGNC Symbol;Acc:HGNC:10997]	0.46902803
SCYL3	SCY1 like pseudokinase 3 [Source:HGNC Symbol;Acc:HGNC:19285]	0.4688552
ENSG00000271380	novel transcript, antisense to SHC1 and PYGO2	0.46878895
RAP1GAP2	RAP1 GTPase activating protein 2 [Source:HGNC Symbol;Acc:HGNC:29176]	0.4685575
H3-7	H3.7 histone (putative) [Source:HGNC Symbol;Acc:HGNC:32060]	0.46830025
ST3GAL6	ST3 beta-galactoside alpha-2,3-sialyltransferase 6 [Source:HGNC Symbol;Acc:HGNC:18080]	0.46829504
BBS10	Bardet-Biedl syndrome 10 [Source:HGNC Symbol;Acc:HGNC:26291]	0.46809334
UBL3	ubiquitin like 3 [Source:HGNC Symbol;Acc:HGNC:12504]	0.46771252
ZNF253	zinc finger protein 253 [Source:HGNC Symbol;Acc:HGNC:13497]	0.4671273
GRIP1	glutamate receptor interacting protein 1 [Source:HGNC Symbol;Acc:HGNC:18708]	0.4670919
RTN2	reticulon 2 [Source:HGNC Symbol;Acc:HGNC:10468]	0.46653527
GCNT4	glucosaminyl (N-acetyl) transferase 4 [Source:HGNC Symbol;Acc:HGNC:17973]	0.4659428
CCDC57	coiled-coil domain containing 57 [Source:HGNC Symbol;Acc:HGNC:27564]	0.46592158
MFSD4B	major facilitator superfamily domain containing 4B [Source:HGNC Symbol;Acc:HGNC:21053]	0.4652168
GORAB	golgin, RAB6 interacting [Source:HGNC Symbol;Acc:HGNC:25676]	0.46505427
FAM27C	family with sequence similarity 27 member C [Source:HGNC Symbol;Acc:HGNC:23668]	0.46501303
ZNF214	zinc finger protein 214 [Source:HGNC Symbol;Acc:HGNC:13006]	0.46496478
PIEZO2	piezo type mechanosensitive ion channel component 2 [Source:HGNC Symbol;Acc:HGNC:26270]	0.46452415
ZNF487	zinc finger protein 487 [Source:HGNC Symbol;Acc:HGNC:23488]	0.46435717
HOXA7	homeobox A7 [Source:HGNC Symbol;Acc:HGNC:5108]	0.4643082
CEP112	centrosomal protein 112 [Source:HGNC Symbol;Acc:HGNC:28514]	0.46412736
SERTAD3	SERTA domain containing 3 [Source:HGNC Symbol;Acc:HGNC:17931]	0.46400514
ZKSCAN7	zinc finger with KRAB and SCAN domains 7 [Source:HGNC Symbol;Acc:HGNC:12955]	0.46382493
SSC4D	scavenger receptor cysteine rich family member with 4 domains [Source:HGNC Symbol;Acc:HGNC:14461]	0.46381688
PTPRD	protein tyrosine phosphatase receptor type D [Source:HGNC Symbol;Acc:HGNC:9668]	0.46363017
TMEM119	transmembrane protein 119 [Source:HGNC Symbol;Acc:HGNC:27884]	0.46360004
ZNF667	zinc finger protein 667 [Source:HGNC Symbol;Acc:HGNC:28854]	0.46354407
FERMT2	FERM domain containing kindlin 2 [Source:HGNC Symbol;Acc:HGNC:15767]	0.4634631
NEAT1	nuclear paraspeckle assembly transcript 1 [Source:HGNC Symbol;Acc:HGNC:30815]	0.46327648
PARP10	poly(ADP-ribose) polymerase family member 10 [Source:HGNC Symbol;Acc:HGNC:25895]	0.46312153
LINC01128	long intergenic non-protein coding RNA 1128 [Source:HGNC Symbol;Acc:HGNC:49377]	0.46295816
ETV2	ETS variant transcription factor 2 [Source:HGNC Symbol;Acc:HGNC:3491]	0.46285364
SATB2-AS1	SATB2 antisense RNA 1 [Source:HGNC Symbol;Acc:HGNC:26490]	0.4628401
TEX9	testis expressed 9 [Source:HGNC Symbol;Acc:HGNC:29585]	0.46253142
CEP162	centrosomal protein 162 [Source:HGNC Symbol;Acc:HGNC:21107]	0.4624856
MTHFSD	methenyltetrahydrofolate synthetase domain containing [Source:HGNC Symbol;Acc:HGNC:25778]	0.46224722
CRY2	cryptochrome circadian regulator 2 [Source:HGNC Symbol;Acc:HGNC:2385]	0.4621664
RHOU	ras homolog family member U [Source:HGNC Symbol;Acc:HGNC:17794]	0.46184975
ZNF431	zinc finger protein 431 [Source:HGNC Symbol;Acc:HGNC:20809]	0.46151364
C8orf44	chromosome 8 putative open reading frame 44 [Source:HGNC Symbol;Acc:HGNC:25646]	0.46133944
JMJD7-PLA2G4B	JMJD7-PLA2G4B readthrough [Source:HGNC Symbol;Acc:HGNC:34449]	0.4611684
ZNF32	zinc finger protein 32 [Source:HGNC Symbol;Acc:HGNC:13095]	0.46111974
COL4A4	collagen type IV alpha 4 chain [Source:HGNC Symbol;Acc:HGNC:2206]	0.4608542
ABCD1	ATP binding cassette subfamily D member 1 [Source:HGNC Symbol;Acc:HGNC:61]	0.4607158
RWDD3	RWD domain containing 3 [Source:HGNC Symbol;Acc:HGNC:21393]	0.46067098
FHIP1A	FHF complex subunit HOOK interacting protein 1A [Source:HGNC Symbol;Acc:HGNC:34237]	0.46066192
SNX13	sorting nexin 13 [Source:HGNC Symbol;Acc:HGNC:21335]	0.46062705
SUMF1	sulfatase modifying factor 1 [Source:HGNC Symbol;Acc:HGNC:20376]	0.4601737
FUT4	fucosyltransferase 4 [Source:HGNC Symbol;Acc:HGNC:4015]	0.46013123
IFIH1	interferon induced with helicase C domain 1 [Source:HGNC Symbol;Acc:HGNC:18873]	0.46011543
PPT2-EGFL8	PPT2-EGFL8 readthrough (NMD candidate) [Source:HGNC Symbol;Acc:HGNC:48343]	0.46004543
ACAD8	acyl-CoA dehydrogenase family member 8 [Source:HGNC Symbol;Acc:HGNC:87]	0.45986533
CYS1	cystin 1 [Source:HGNC Symbol;Acc:HGNC:18525]	0.45983592
DENND6B	DENN domain containing 6B [Source:HGNC Symbol;Acc:HGNC:32690]	0.45981807
GOLGA1	golgin A1 [Source:HGNC Symbol;Acc:HGNC:4424]	0.45956144
SLC5A2	solute carrier family 5 member 2 [Source:HGNC Symbol;Acc:HGNC:11037]	0.45949498
GNL3L	G protein nucleolar 3 like [Source:HGNC Symbol;Acc:HGNC:25553]	0.45931587
STAT5A	signal transducer and activator of transcription 5A [Source:HGNC Symbol;Acc:HGNC:11366]	0.4591838
DIS3L	DIS3 like exosome 3'-5' exoribonuclease [Source:HGNC Symbol;Acc:HGNC:28698]	0.4590405
ACTR3B	actin related protein 3B [Source:HGNC Symbol;Acc:HGNC:17256]	0.4588407
PPP1R9A	protein phosphatase 1 regulatory subunit 9A [Source:HGNC Symbol;Acc:HGNC:14946]	0.4588323
FBLN1	fibulin 1 [Source:HGNC Symbol;Acc:HGNC:3600]	0.4587543
MPC2	mitochondrial pyruvate carrier 2 [Source:HGNC Symbol;Acc:HGNC:24515]	0.45870802
AKAP5	A-kinase anchoring protein 5 [Source:HGNC Symbol;Acc:HGNC:375]	0.45855498
H4C14	H4 clustered histone 14 [Source:HGNC Symbol;Acc:HGNC:4794]	0.4584798
ZNF79	zinc finger protein 79 [Source:HGNC Symbol;Acc:HGNC:13153]	0.45811605
C15orf39	chromosome 15 open reading frame 39 [Source:HGNC Symbol;Acc:HGNC:24497]	0.4580544
SULT1A1	sulfotransferase family 1A member 1 [Source:HGNC Symbol;Acc:HGNC:11453]	0.4580371
KLHL9	kelch like family member 9 [Source:HGNC Symbol;Acc:HGNC:18732]	0.4580047
LINC00623	long intergenic non-protein coding RNA 623 [Source:HGNC Symbol;Acc:HGNC:44252]	0.45777667
ANKRD36	ankyrin repeat domain 36 [Source:HGNC Symbol;Acc:HGNC:24079]	0.45770887
ANKRD1	ankyrin repeat domain 1 [Source:HGNC Symbol;Acc:HGNC:15819]	0.4575316
PRKAB2	protein kinase AMP-activated non-catalytic subunit beta 2 [Source:HGNC Symbol;Acc:HGNC:9379]	0.45711815
IQCN	IQ motif containing N [Source:HGNC Symbol;Acc:HGNC:29350]	0.4570758
SCG5	secretogranin V [Source:HGNC Symbol;Acc:HGNC:10816]	0.4570615
CAMKK1	calcium/calmodulin dependent protein kinase kinase 1 [Source:HGNC Symbol;Acc:HGNC:1469]	0.45700687
SYT8	synaptotagmin 8 [Source:HGNC Symbol;Acc:HGNC:19264]	0.456797
S1PR3	sphingosine-1-phosphate receptor 3 [Source:HGNC Symbol;Acc:HGNC:3167]	0.45666206
ZNF844	zinc finger protein 844 [Source:HGNC Symbol;Acc:HGNC:25932]	0.45653865
ZFP30	ZFP30 zinc finger protein [Source:HGNC Symbol;Acc:HGNC:29555]	0.45653597
SFT2D3	SFT2 domain containing 3 [Source:HGNC Symbol;Acc:HGNC:28767]	0.4565232
ABCC6P1	ATP binding cassette subfamily C member 6 pseudogene 1 [Source:HGNC Symbol;Acc:HGNC:33352]	0.45628497
MTND4P35	MT-ND4 pseudogene 35 [Source:HGNC Symbol;Acc:HGNC:51949]	0.45622107
RRAGC	Ras related GTP binding C [Source:HGNC Symbol;Acc:HGNC:19902]	0.45617428
APH1B	aph-1 homolog B, gamma-secretase subunit [Source:HGNC Symbol;Acc:HGNC:24080]	0.45602953
MGP	matrix Gla protein [Source:HGNC Symbol;Acc:HGNC:7060]	0.45594892
HS1BP3	HCLS1 binding protein 3 [Source:HGNC Symbol;Acc:HGNC:24979]	0.45574513
NATD1	N-acetyltransferase domain containing 1 [Source:HGNC Symbol;Acc:HGNC:30770]	0.45546103
FRK	fyn related Src family tyrosine kinase [Source:HGNC Symbol;Acc:HGNC:3955]	0.45520422
MAP4K3	mitogen-activated protein kinase kinase kinase kinase 3 [Source:HGNC Symbol;Acc:HGNC:6865]	0.45515767
CAB39L	calcium binding protein 39 like [Source:HGNC Symbol;Acc:HGNC:20290]	0.45411187
LAMTOR5-AS1	LAMTOR5 and SLC16A4 antisense RNA 1 [Source:HGNC Symbol;Acc:HGNC:40823]	0.45407826
BCLAF3	BCLAF1 and THRAP3 family member 3 [Source:HGNC Symbol;Acc:HGNC:27413]	0.45402274
ZBTB37	zinc finger and BTB domain containing 37 [Source:HGNC Symbol;Acc:HGNC:28365]	0.4540076
CTAGE4	CTAGE family member 4 [Source:HGNC Symbol;Acc:HGNC:24772]	0.45363525
GRHL2	grainyhead like transcription factor 2 [Source:HGNC Symbol;Acc:HGNC:2799]	0.4533954
[truncated: 11,752 more rows]
